# Supplementary material for: 2-[(E)-({4-[(4,6-Dimethyl­pyrimidin-2-yl)sulfamo­yl]phen­yl}iminio)meth­yl]-6-hy­droxy­phenolate
Source: Acta Crystallogr Sect E Struct Rep Online. 2012 Aug 11;68(Pt 9):o2687. doi: 10.1107/S1600536812034757 (PMC3435708; doi:10.1107/S1600536812034757)
Supplement: Supplementary file 1 [file e-68-o2687-sup1.cif]

##############################################################################
#                                                                            #
# This CIF contains the data in a paper accepted for publication in          #
# Acta Crystallographica Section E. It conforms to the requirements of       #
# Notes for Authors for Acta Crystallographica Section E, and has been       #
# peer reviewed under the auspices of the IUCr Commission on Journals.       #
#                                                                            #
# Full details of the Crystallographic Information File format               #
# are given in the paper "The Crystallographic Information File (CIF):       #
# a New Standard Archive File for Crystallography" by S. R. Hall, F. H.      #
# Allen and I. D. Brown [Acta Cryst. (1991), A47, 655-685].                  #
#                                                                            #
# The current version of the core CIF dictionary is obtainable from          #
# ftp://ftp.iucr.org/pub/cif_core.dic.                                       #
#                                                                            #
# Software is freely available for graphical display of the structure(s)     #
# in this CIF. For information consult the CIF software page                 #
# http://www.iucr.org/resources/cif/software.                                #
#                                                                            #
# This file may be used for bona fide research purposes within the           #
# scientific community so long as proper attribution is given to the journal # 
# article from which it was obtained.                                        #
#                                                                            #
##############################################################################
data_global
_audit_creation_method     ?
_journal_date_recd_electronic     2012-07-21
_journal_date_accepted     2012-08-05
_journal_name_full     'Acta Crystallographica, Section E'
_journal_year     2012
_journal_volume     68
_journal_issue      9
_journal_page_first     o2687
_journal_page_last     o2687
_journal_paper_category     QO
_journal_paper_doi     10.1107/S1600536812034757
_journal_coeditor_code     HB6908
_publ_contact_author
;
Muhammad Nawaz Tahir
University of Sargodha
Department of Physics
Sargodha
Pakistan
;
_publ_contact_author_email     'dmntahir_uos@yahoo.com'
_publ_contact_author_fax     '0092 48 32 22 121'
_publ_contact_author_phone     '0092 48 92 30 914'
_publ_section_title
;\
2-[(<i>E</i>)-({4-[(4,6-Dimethylpyrimidin-2-yl)sulfamoyl]phenyl}iminio)methyl]-\
6-hydroxyphenolate
;
loop_
    _publ_author_name
    _publ_author_address
    'Tahir, M. Nawaz'
;
Department of Physics
University of Sargodha
Sargodha
Pakistan
;
    'Abdul Haleem Khan'
;
Department of Pharmacy Services
Jinnah Hospital
Lahore
Pakistan
;
    'Mohammad S Iqbal'
;
Department of Chemistry
Forman Christian College
Lahore 54600
Pakistan
;
    'Shad, Hazoor Ahmad'
;
Department of Chemistry
Government Post Graduate College,
Gojra
Punjab
Pakistan
;
    'Muhammad Yaqub'
;
Department of Chemistry
Bahauddin Zakariya University
Multan 60800
Pakistan
;
data_I
_audit_creation_method     SHELXL-97
_chemical_name_systematic
;
2-[(<i>E</i>)-({4-[(4,6-Dimethylpyrimidin-2-yl)sulfamoyl]phenyl}iminio)methyl]-
6-hydroxyphenolate
;
_chemical_name_common     ?
_chemical_formula_moiety     'C19 H18 N4 O4 S'
_chemical_formula_sum     'C19 H18 N4 O4 S'
_chemical_formula_iupac     'C19 H18 N4 O4 S'
_chemical_formula_weight     398.43
_symmetry_cell_setting     orthorhombic
_symmetry_space_group_name_H-M     'P b c n'
_symmetry_space_group_name_Hall     '-P 2n 2ab'
loop_
    _symmetry_equiv_pos_site_id
    _symmetry_equiv_pos_as_xyz
    1 x,y,z
    2 1/2-x,1/2-y,1/2+z
    3 1/2+x,1/2-y,-z
    4 -x,y,1/2-z
    5 -x,-y,-z
    6 1/2+x,1/2+y,1/2-z
    7 1/2-x,1/2+y,z
    8 x,-y,1/2+z
_cell_length_a     24.7506(12)
_cell_length_b     12.1689(6)
_cell_length_c     12.8408(5)
_cell_angle_alpha     90
_cell_angle_beta     90
_cell_angle_gamma     90
_cell_volume     3867.5(3)
_cell_formula_units_Z     8
_cell_measurement_reflns_used     1778
_cell_measurement_theta_min     1.65
_cell_measurement_theta_max     26.00
_cell_measurement_temperature     296(2)
_exptl_crystal_description     plate
_exptl_crystal_colour     'dark red'
_exptl_crystal_size_max     0.34
_exptl_crystal_size_mid     0.28
_exptl_crystal_size_min     0.15
_exptl_crystal_density_diffrn     1.369
_exptl_crystal_density_meas     ?
_exptl_crystal_density_method     'not measured'
_exptl_crystal_F_000     1664
_exptl_absorpt_coefficient_mu     0.201
_exptl_absorpt_correction_type     multi-scan
_exptl_absorpt_process_details     '(SADABS; Bruker, 2005)'
_exptl_absorpt_correction_T_min     0.935
_exptl_absorpt_correction_T_max     0.971
_exptl_special_details
;
;
_diffrn_ambient_temperature     296(2)
_diffrn_radiation_type     MoK\a
_diffrn_radiation_wavelength     0.71073
_diffrn_radiation_source     'fine-focus sealed tube'
_diffrn_radiation_monochromator     graphite
_diffrn_measurement_device_type     'Bruker Kappa APEXII CCD'
_diffrn_measurement_method     \w
_diffrn_detector_area_resol_mean     8.00
_diffrn_reflns_number     16627
_diffrn_reflns_av_R_equivalents     0.0692
_diffrn_reflns_av_sigmaI/netI     0.0695
_diffrn_reflns_theta_min     1.65
_diffrn_reflns_theta_max     26.00
_diffrn_reflns_theta_full     26.00
_diffrn_measured_fraction_theta_max     0.999
_diffrn_measured_fraction_theta_full     0.999
_diffrn_reflns_limit_h_min     -30
_diffrn_reflns_limit_h_max     29
_diffrn_reflns_limit_k_min     -15
_diffrn_reflns_limit_k_max     15
_diffrn_reflns_limit_l_min     -15
_diffrn_reflns_limit_l_max     14
_diffrn_standards_number     0
_diffrn_standards_interval_count     ?
_diffrn_standards_interval_time     ?
_diffrn_standards_decay_%     ?
_refine_special_details
;
Refinement of <i>F</i>^2^ against ALL reflections. The weighted <i>R</i>-factor
<i>wR</i> and goodness of fit <i>S</i> are based on <i>F</i>^2^, conventional
<i>R</i>-factors <i>R</i> are based on <i>F</i>, with <i>F</i> set to zero for
negative <i>F</i>^2^. The threshold expression of <i>F</i>^2^ >
\s(<i>F</i>^2^) is used only for calculating <i>R</i>-factors(gt) <i>etc</i>.
and is not relevant to the choice of reflections for refinement.
<i>R</i>-factors based on <i>F</i>^2^ are statistically about twice as large
as those based on <i>F</i>, and <i>R</i>- factors based on ALL data will be
even larger.
;
_reflns_number_total     3796
_reflns_number_gt     1778
_reflns_threshold_expression     I>2\s(I)
_refine_ls_structure_factor_coef     Fsqd
_refine_ls_matrix_type     full
_refine_ls_R_factor_all     0.1411
_refine_ls_R_factor_gt     0.0543
_refine_ls_wR_factor_gt     0.1152
_refine_ls_wR_factor_ref     0.1508
_refine_ls_goodness_of_fit_ref     1.006
_refine_ls_restrained_S_all     1.006
_refine_ls_number_reflns     3796
_refine_ls_number_parameters     259
_refine_ls_number_restraints     0
_refine_ls_hydrogen_treatment     mixed
_refine_ls_weighting_scheme     calc
_refine_ls_weighting_details
         'calc w=1/[\s^2^(Fo^2^)+(0.0534P)^2^+1.0105P] where P=(Fo^2^+2Fc^2^)/3'
_atom_sites_solution_hydrogens     geom
_atom_sites_solution_primary     direct
_atom_sites_solution_secondary     difmap
_refine_ls_shift/su_max     0.000
_refine_ls_shift/su_mean     0.000
_refine_diff_density_max     0.210
_refine_diff_density_min     -0.277
loop_
    _atom_type_symbol
    _atom_type_description
    _atom_type_scat_dispersion_real
    _atom_type_scat_dispersion_imag
    _atom_type_scat_source
    'C' 'C' 0.0033 0.0016
                         'International Tables Vol C Tables 4.2.6.8 and 6.1.1.4'
    'H' 'H' 0.0000 0.0000
                         'International Tables Vol C Tables 4.2.6.8 and 6.1.1.4'
    'N' 'N' 0.0061 0.0033
                         'International Tables Vol C Tables 4.2.6.8 and 6.1.1.4'
    'O' 'O' 0.0106 0.0060
                         'International Tables Vol C Tables 4.2.6.8 and 6.1.1.4'
    'S' 'S' 0.1246 0.1234
                         'International Tables Vol C Tables 4.2.6.8 and 6.1.1.4'
_computing_data_collection     'APEX2 (Bruker, 2007)'
_computing_cell_refinement     'SAINT (Bruker, 2007)'
_computing_data_reduction     'SAINT (Bruker, 2007)'
_computing_structure_solution     'SHELXS97 (Sheldrick, 2008)'
_computing_structure_refinement     'SHELXL97 (Sheldrick, 2008)'
_computing_molecular_graphics
                  'ORTEP-3 for Windows (Farrugia, 1997) and PLATON (Spek, 2009)'
_computing_publication_material
                                'WinGX (Farrugia, 1999) and PLATON (Spek, 2009)'
loop_
    _atom_site_type_symbol
    _atom_site_label
    _atom_site_fract_x
    _atom_site_fract_y
    _atom_site_fract_z
    _atom_site_U_iso_or_equiv
    _atom_site_thermal_displace_type
    _atom_site_calc_flag
    _atom_site_refinement_flags
    _atom_site_occupancy
    _atom_site_disorder_assembly
    _atom_site_disorder_group
    S S1 0.33210(4) 0.16234(8) 0.39452(7) 0.0639(3) Uani . . 1.000 . -16
    O O1 0.14274(12) 0.0303(2) -0.1123(2) 0.0874(11) Uani . . 1.000 . -16
    O O2 0.07789(15) -0.0466(3) -0.2721(3) 0.1110(16) Uani . . 1.000 . -16
    O O3 0.30024(11) 0.2317(2) 0.46012(18) 0.0765(10) Uani . . 1.000 . -16
    O O4 0.36264(12) 0.0762(2) 0.43976(18) 0.0799(10) Uani . . 1.000 . -16
    N N1 0.19699(14) -0.0123(3) 0.0534(3) 0.0683(14) Uani . . 1.000 . -16
    N N2 0.37120(13) 0.2493(3) 0.3342(2) 0.0719(11) Uani . . 1.000 . -16
    N N3 0.42863(12) 0.3128(3) 0.2071(2) 0.0638(11) Uani . . 1.000 . -16
    N N4 0.41470(12) 0.1191(3) 0.2320(2) 0.0650(12) Uani . . 1.000 . -16
    C C1 0.15104(16) -0.1524(3) -0.0429(3) 0.0673(17) Uani . . 1.000 . -16
    C C2 0.13077(16) -0.0756(3) -0.1170(3) 0.0683(16) Uani . . 1.000 . -16
    C C3 0.09721(18) -0.1143(3) -0.1978(3) 0.0783(17) Uani . . 1.000 . -16
    C C4 0.08434(18) -0.2239(4) -0.2017(4) 0.091(2) Uani . . 1.000 . -16
    C C5 0.10447(18) -0.2985(3) -0.1295(4) 0.0843(19) Uani . . 1.000 . -16
    C C6 0.13772(17) -0.2643(3) -0.0517(3) 0.0773(17) Uani . . 1.000 . -16
    C C7 0.18412(16) -0.1152(3) 0.0396(3) 0.0700(17) Uani . . 1.000 . -16
    C C8 0.22986(15) 0.0266(3) 0.1351(3) 0.0567(14) Uani . . 1.000 . -16
    C C9 0.27177(16) -0.0346(3) 0.1735(3) 0.0667(16) Uani . . 1.000 . -16
    C C10 0.30228(15) 0.0054(3) 0.2545(3) 0.0653(14) Uani . . 1.000 . -16
    C C11 0.29108(14) 0.1070(3) 0.2961(2) 0.0523(12) Uani . . 1.000 . -16
    C C12 0.24920(16) 0.1698(3) 0.2564(3) 0.0633(14) Uani . . 1.000 . -16
    C C13 0.21849(16) 0.1290(3) 0.1757(3) 0.0653(14) Uani . . 1.000 . -16
    C C14 0.40682(15) 0.2243(3) 0.2534(3) 0.0613(16) Uani . . 1.000 . -16
    C C15 0.46458(16) 0.2897(3) 0.1314(3) 0.0663(16) Uani . . 1.000 . -16
    C C16 0.47691(16) 0.1837(3) 0.1050(3) 0.0730(16) Uani . . 1.000 . -16
    C C17 0.45058(16) 0.0989(3) 0.1559(3) 0.0683(16) Uani . . 1.000 . -16
    C C18 0.45913(17) -0.0204(3) 0.1284(3) 0.0923(19) Uani . . 1.000 . -16
    C C19 0.48948(18) 0.3859(3) 0.0768(3) 0.0920(19) Uani . . 1.000 . -16
    H H1 0.1840(16) 0.024(3) 0.010(3) 0.0821 Uiso . . 1.000 . -16
    H H2 0.08717 0.01670 -0.25928 0.1666 Uiso . . 1.000 . -16
    H H2A 0.36975 0.31672 0.35398 0.0861 Uiso . . 1.000 . -16
    H H4 0.06153 -0.24894 -0.25413 0.1089 Uiso . . 1.000 . -16
    H H5 0.09512 -0.37230 -0.13437 0.1011 Uiso . . 1.000 . -16
    H H6 0.15163 -0.31479 -0.00446 0.0928 Uiso . . 1.000 . -16
    H H7 0.19743 -0.16678 0.08640 0.0841 Uiso . . 1.000 . -16
    H H9 0.27959 -0.10292 0.14484 0.0801 Uiso . . 1.000 . -16
    H H10 0.33052 -0.03633 0.28130 0.0782 Uiso . . 1.000 . -16
    H H12 0.24188 0.23889 0.28391 0.0759 Uiso . . 1.000 . -16
    H H13 0.19016 0.17036 0.14875 0.0779 Uiso . . 1.000 . -16
    H H16 0.50251 0.16893 0.05389 0.0876 Uiso . . 1.000 . -16
    H H18A 0.43576 -0.04011 0.07173 0.1383 Uiso . . 1.000 . -16
    H H18B 0.45100 -0.06537 0.18778 0.1383 Uiso . . 1.000 . -16
    H H18C 0.49606 -0.03159 0.10819 0.1383 Uiso . . 1.000 . -16
    H H19A 0.46303 0.42001 0.03270 0.1379 Uiso . . 1.000 . -16
    H H19B 0.51940 0.36133 0.03535 0.1379 Uiso . . 1.000 . -16
    H H19C 0.50198 0.43815 0.12743 0.1379 Uiso . . 1.000 . -16
loop_
    _atom_site_aniso_label
    _atom_site_aniso_U_11
    _atom_site_aniso_U_22
    _atom_site_aniso_U_33
    _atom_site_aniso_U_12
    _atom_site_aniso_U_13
    _atom_site_aniso_U_23
    S1 0.0759(7) 0.0645(6) 0.0512(5) -0.0047(6) 0.0066(5) -0.0030(5)
    O1 0.112(2) 0.0531(16) 0.097(2) 0.0023(16) -0.0265(17) -0.0057(15)
    O2 0.141(3) 0.080(2) 0.112(3) 0.012(2) -0.051(2) -0.016(2)
    O3 0.090(2) 0.0805(18) 0.0591(15) -0.0076(15) 0.0199(14) -0.0167(14)
    O4 0.099(2) 0.0790(18) 0.0618(16) 0.0104(16) -0.0146(15) 0.0079(14)
    N1 0.083(3) 0.060(2) 0.062(2) 0.0034(19) -0.0070(19) 0.0035(18)
    N2 0.081(2) 0.0598(18) 0.075(2) -0.0124(17) 0.0241(19) -0.0180(17)
    N3 0.066(2) 0.068(2) 0.0573(19) -0.0040(17) -0.0016(16) 0.0028(16)
    N4 0.065(2) 0.068(2) 0.062(2) -0.0039(17) 0.0091(17) -0.0125(17)
    C1 0.066(3) 0.062(3) 0.074(3) -0.001(2) 0.005(2) -0.007(2)
    C2 0.071(3) 0.057(2) 0.077(3) -0.002(2) -0.001(2) -0.019(2)
    C3 0.079(3) 0.070(3) 0.086(3) 0.003(2) -0.010(3) -0.015(3)
    C4 0.090(4) 0.073(3) 0.109(4) -0.009(3) -0.010(3) -0.029(3)
    C5 0.084(3) 0.059(3) 0.110(4) -0.011(2) 0.009(3) -0.017(3)
    C6 0.080(3) 0.059(3) 0.093(3) -0.006(2) 0.016(3) 0.000(2)
    C7 0.071(3) 0.062(3) 0.077(3) 0.003(2) 0.009(2) 0.005(2)
    C8 0.068(3) 0.051(2) 0.051(2) -0.003(2) -0.0007(19) 0.0017(19)
    C9 0.076(3) 0.051(2) 0.073(3) 0.009(2) -0.002(2) -0.004(2)
    C10 0.072(3) 0.055(2) 0.069(2) 0.008(2) -0.007(2) -0.002(2)
    C11 0.061(2) 0.047(2) 0.049(2) -0.0016(18) 0.0038(17) 0.0042(17)
    C12 0.086(3) 0.048(2) 0.056(2) 0.006(2) 0.013(2) -0.002(2)
    C13 0.076(3) 0.060(2) 0.060(2) 0.015(2) -0.001(2) 0.005(2)
    C14 0.061(3) 0.066(3) 0.057(2) -0.008(2) 0.002(2) -0.008(2)
    C15 0.061(3) 0.087(3) 0.051(2) -0.006(2) -0.004(2) 0.006(2)
    C16 0.071(3) 0.091(3) 0.057(2) 0.001(2) 0.009(2) -0.004(2)
    C17 0.068(3) 0.081(3) 0.056(2) 0.002(2) -0.002(2) -0.004(2)
    C18 0.106(4) 0.088(3) 0.083(3) 0.011(3) 0.017(3) -0.018(3)
    C19 0.095(4) 0.104(3) 0.077(3) -0.013(3) 0.018(2) 0.023(3)
_geom_special_details
;
Bond distances, angles <i>etc</i>. have been calculated using the rounded
fractional coordinates. All su's are estimated from the variances of the
(full) variance-covariance matrix. The cell e.s.d.'s are taken into account in
the estimation of distances, angles and torsion angles
;
loop_
    _geom_bond_atom_site_label_1
    _geom_bond_atom_site_label_2
    _geom_bond_site_symmetry_1
    _geom_bond_site_symmetry_2
    _geom_bond_distance
    _geom_bond_publ_flag
    S1 O3 . . 1.430(3) no
    S1 O4 . . 1.417(3) no
    S1 N2 . . 1.630(3) no
    S1 C11 . . 1.755(3) no
    O1 C2 . . 1.324(4) no
    O2 C3 . . 1.348(5) no
    O2 H2 . . 0.8200 no
    N1 C7 . . 1.304(5) no
    N1 C8 . . 1.409(5) no
    N2 C14 . . 1.395(5) no
    N3 C15 . . 1.347(5) no
    N3 C14 . . 1.343(5) no
    N4 C14 . . 1.324(5) no
    N4 C17 . . 1.343(5) no
    N1 H1 . . 0.78(4) no
    N2 H2A . . 0.8600 no
    C1 C2 . . 1.425(5) no
    C1 C6 . . 1.406(5) no
    C1 C7 . . 1.413(5) no
    C2 C3 . . 1.410(6) no
    C3 C4 . . 1.372(6) no
    C4 C5 . . 1.390(7) no
    C5 C6 . . 1.360(6) no
    C8 C9 . . 1.369(5) no
    C8 C13 . . 1.380(5) no
    C9 C10 . . 1.374(5) no
    C10 C11 . . 1.375(5) no
    C11 C12 . . 1.385(5) no
    C12 C13 . . 1.378(5) no
    C15 C16 . . 1.368(5) no
    C15 C19 . . 1.497(5) no
    C16 C17 . . 1.385(5) no
    C17 C18 . . 1.509(5) no
    C4 H4 . . 0.9300 no
    C5 H5 . . 0.9300 no
    C6 H6 . . 0.9300 no
    C7 H7 . . 0.9300 no
    C9 H9 . . 0.9300 no
    C10 H10 . . 0.9300 no
    C12 H12 . . 0.9300 no
    C13 H13 . . 0.9300 no
    C16 H16 . . 0.9300 no
    C18 H18A . . 0.9600 no
    C18 H18B . . 0.9600 no
    C18 H18C . . 0.9600 no
    C19 H19A . . 0.9600 no
    C19 H19B . . 0.9600 no
    C19 H19C . . 0.9600 no
loop_
    _geom_angle_atom_site_label_1
    _geom_angle_atom_site_label_2
    _geom_angle_atom_site_label_3
    _geom_angle_site_symmetry_1
    _geom_angle_site_symmetry_2
    _geom_angle_site_symmetry_3
    _geom_angle
    _geom_angle_publ_flag
    O3 S1 O4 . . . 119.31(15) no
    O3 S1 N2 . . . 102.96(16) no
    O3 S1 C11 . . . 109.37(16) no
    O4 S1 N2 . . . 111.00(17) no
    O4 S1 C11 . . . 108.66(17) no
    N2 S1 C11 . . . 104.50(15) no
    C3 O2 H2 . . . 109.00 no
    C7 N1 C8 . . . 124.4(4) no
    S1 N2 C14 . . . 126.0(3) no
    C14 N3 C15 . . . 114.7(3) no
    C14 N4 C17 . . . 115.2(3) no
    C7 N1 H1 . . . 110(3) no
    C8 N1 H1 . . . 125(3) no
    C14 N2 H2A . . . 117.00 no
    S1 N2 H2A . . . 117.00 no
    C2 C1 C7 . . . 119.6(3) no
    C2 C1 C6 . . . 119.9(4) no
    C6 C1 C7 . . . 120.4(3) no
    C1 C2 C3 . . . 118.7(3) no
    O1 C2 C1 . . . 122.0(3) no
    O1 C2 C3 . . . 119.4(3) no
    C2 C3 C4 . . . 119.2(4) no
    O2 C3 C2 . . . 121.7(3) no
    O2 C3 C4 . . . 119.1(4) no
    C3 C4 C5 . . . 121.8(4) no
    C4 C5 C6 . . . 120.5(4) no
    C1 C6 C5 . . . 119.8(4) no
    N1 C7 C1 . . . 123.4(4) no
    N1 C8 C9 . . . 121.5(3) no
    C9 C8 C13 . . . 120.7(4) no
    N1 C8 C13 . . . 117.8(3) no
    C8 C9 C10 . . . 119.8(3) no
    C9 C10 C11 . . . 120.1(3) no
    S1 C11 C10 . . . 120.5(3) no
    S1 C11 C12 . . . 119.1(3) no
    C10 C11 C12 . . . 120.3(3) no
    C11 C12 C13 . . . 119.4(3) no
    C8 C13 C12 . . . 119.8(4) no
    N2 C14 N4 . . . 117.3(3) no
    N3 C14 N4 . . . 128.6(3) no
    N2 C14 N3 . . . 114.1(3) no
    N3 C15 C19 . . . 116.5(3) no
    C16 C15 C19 . . . 122.0(4) no
    N3 C15 C16 . . . 121.5(4) no
    C15 C16 C17 . . . 118.7(4) no
    N4 C17 C18 . . . 116.0(3) no
    C16 C17 C18 . . . 122.7(3) no
    N4 C17 C16 . . . 121.2(3) no
    C3 C4 H4 . . . 119.00 no
    C5 C4 H4 . . . 119.00 no
    C4 C5 H5 . . . 120.00 no
    C6 C5 H5 . . . 120.00 no
    C1 C6 H6 . . . 120.00 no
    C5 C6 H6 . . . 120.00 no
    N1 C7 H7 . . . 118.00 no
    C1 C7 H7 . . . 118.00 no
    C8 C9 H9 . . . 120.00 no
    C10 C9 H9 . . . 120.00 no
    C9 C10 H10 . . . 120.00 no
    C11 C10 H10 . . . 120.00 no
    C11 C12 H12 . . . 120.00 no
    C13 C12 H12 . . . 120.00 no
    C8 C13 H13 . . . 120.00 no
    C12 C13 H13 . . . 120.00 no
    C15 C16 H16 . . . 121.00 no
    C17 C16 H16 . . . 121.00 no
    C17 C18 H18A . . . 109.00 no
    C17 C18 H18B . . . 109.00 no
    C17 C18 H18C . . . 109.00 no
    H18A C18 H18B . . . 109.00 no
    H18A C18 H18C . . . 109.00 no
    H18B C18 H18C . . . 109.00 no
    C15 C19 H19A . . . 109.00 no
    C15 C19 H19B . . . 109.00 no
    C15 C19 H19C . . . 109.00 no
    H19A C19 H19B . . . 109.00 no
    H19A C19 H19C . . . 109.00 no
    H19B C19 H19C . . . 109.00 no
loop_
    _geom_torsion_atom_site_label_1
    _geom_torsion_atom_site_label_2
    _geom_torsion_atom_site_label_3
    _geom_torsion_atom_site_label_4
    _geom_torsion_site_symmetry_1
    _geom_torsion_site_symmetry_2
    _geom_torsion_site_symmetry_3
    _geom_torsion_site_symmetry_4
    _geom_torsion
    _geom_torsion_publ_flag
    O3 S1 N2 C14 . . . . -173.5(3) no
    O4 S1 N2 C14 . . . . 57.7(3) no
    C11 S1 N2 C14 . . . . -59.3(3) no
    O3 S1 C11 C10 . . . . -149.8(3) no
    O3 S1 C11 C12 . . . . 34.1(3) no
    O4 S1 C11 C10 . . . . -18.0(3) no
    O4 S1 C11 C12 . . . . 165.9(3) no
    N2 S1 C11 C10 . . . . 100.5(3) no
    N2 S1 C11 C12 . . . . -75.6(3) no
    C8 N1 C7 C1 . . . . 180.0(4) no
    C7 N1 C8 C9 . . . . 34.0(6) no
    C7 N1 C8 C13 . . . . -146.0(4) no
    S1 N2 C14 N3 . . . . 170.9(3) no
    S1 N2 C14 N4 . . . . -8.9(5) no
    C15 N3 C14 N2 . . . . 177.7(3) no
    C15 N3 C14 N4 . . . . -2.5(6) no
    C14 N3 C15 C16 . . . . 0.3(5) no
    C14 N3 C15 C19 . . . . 179.4(3) no
    C17 N4 C14 N2 . . . . -178.0(3) no
    C17 N4 C14 N3 . . . . 2.2(6) no
    C14 N4 C17 C16 . . . . 0.1(5) no
    C14 N4 C17 C18 . . . . -178.5(3) no
    C6 C1 C2 O1 . . . . -179.3(4) no
    C6 C1 C2 C3 . . . . 0.4(6) no
    C7 C1 C2 O1 . . . . 1.2(6) no
    C7 C1 C2 C3 . . . . -179.1(4) no
    C2 C1 C6 C5 . . . . -1.6(6) no
    C7 C1 C6 C5 . . . . 177.9(4) no
    C2 C1 C7 N1 . . . . 1.0(6) no
    C6 C1 C7 N1 . . . . -178.5(4) no
    O1 C2 C3 O2 . . . . 1.6(6) no
    O1 C2 C3 C4 . . . . -179.2(4) no
    C1 C2 C3 O2 . . . . -178.1(4) no
    C1 C2 C3 C4 . . . . 1.1(6) no
    O2 C3 C4 C5 . . . . 177.8(4) no
    C2 C3 C4 C5 . . . . -1.5(7) no
    C3 C4 C5 C6 . . . . 0.3(7) no
    C4 C5 C6 C1 . . . . 1.2(7) no
    N1 C8 C9 C10 . . . . -178.8(4) no
    C13 C8 C9 C10 . . . . 1.1(6) no
    N1 C8 C13 C12 . . . . 179.3(4) no
    C9 C8 C13 C12 . . . . -0.7(6) no
    C8 C9 C10 C11 . . . . -0.7(6) no
    C9 C10 C11 S1 . . . . -176.4(3) no
    C9 C10 C11 C12 . . . . -0.3(5) no
    S1 C11 C12 C13 . . . . 176.9(3) no
    C10 C11 C12 C13 . . . . 0.8(5) no
    C11 C12 C13 C8 . . . . -0.3(6) no
    N3 C15 C16 C17 . . . . 1.7(6) no
    C19 C15 C16 C17 . . . . -177.3(4) no
    C15 C16 C17 N4 . . . . -1.9(6) no
    C15 C16 C17 C18 . . . . 176.6(4) no
loop_
    _geom_hbond_atom_site_label_D
    _geom_hbond_atom_site_label_H
    _geom_hbond_atom_site_label_A
    _geom_hbond_site_symmetry_A
    _geom_hbond_distance_DH
    _geom_hbond_distance_HA
    _geom_hbond_distance_DA
    _geom_hbond_angle_DHA
    _geom_hbond_publ_flag
    N1 H1 O1 . 0.78(4) 1.88(4) 2.569(5) 148(4) yes
    O2 H2 O1 . 0.82 2.34 2.768(5) 113 yes
    O2 H2 N3 2_554 0.82 2.16 2.862(5) 144 yes
    N2 H2A O1 2_555 0.86 1.94 2.790(4) 172 yes
    C18 H18A O4 8_554 0.96 2.52 3.469(5) 171 yes
_iucr_refine_instructions_details
;
TITL SMZEDIH in Pbcn  RED PLATE
CELL 0.71073  24.7506  12.1689  12.8408  90.000  90.000  90.000
ZERR    8.00   0.0012   0.0006   0.0005   0.000   0.000   0.000
LATT 1
SYMM 0.5-X, 0.5-Y, 0.5+Z
SYMM -X, Y, 0.5-Z
SYMM 0.5+X, 0.5-Y, -Z
SFAC C  H  N  O  S
UNIT 152  144  32  32  8
OMIT -3 52
L.S. 20
ACTA
BOND $H
HTAB
CONF
LIST 4
FMAP 2
PLAN 6
MPLA 9 C14 C15 C16 C17 C18 C19 N2 N3 N4
MPLA 8 C1 C2 C3 C4 C5 C6 C7 O1 O2
MPLA 7 C8 C9 C10 C11 C12 C13 N1
MPLA 3 S1 O3 O4
MPLA 9 C14 C15 C16 C17 C18 C19 N2 N3 N4
MPLA 7 C8 C9 C10 C11 C12 C13 N1
MPLA 3 S1 O3 O4
MPLA 8 C1 C2 C3 C4 C5 C6 C7 O1 O2
SIZE 0.34 0.28 0.15
TEMP 23.000
WGHT    0.053400    1.010500
FVAR       0.06969
S1    5    0.332096    0.162340    0.394517    11.00000    0.07588    0.06448 =
         0.05116   -0.00297    0.00657   -0.00469
O1    4    0.142744    0.030283   -0.112334    11.00000    0.11184    0.05312 =
         0.09646   -0.00570   -0.02654    0.00230
O2    4    0.077887   -0.046566   -0.272049    11.00000    0.14092    0.08012 =
         0.11212   -0.01600   -0.05102    0.01171
AFIX 147
H2    2    0.087170    0.016702   -0.259285    11.00000   -1.50000
AFIX   0
O3    4    0.300238    0.231740    0.460116    11.00000    0.09007    0.08047 =
         0.05913   -0.01671    0.01987   -0.00764
O4    4    0.362641    0.076151    0.439756    11.00000    0.09875    0.07904 =
         0.06182    0.00794   -0.01462    0.01038
N1    3    0.196993   -0.012262    0.053442    11.00000    0.08317    0.05991 =
         0.06228    0.00349   -0.00703    0.00341
H1    2    0.184037    0.024138    0.009868    11.00000   -1.20000
N2    3    0.371203    0.249272    0.334185    11.00000    0.08052    0.05982 =
         0.07500   -0.01799    0.02408   -0.01242
AFIX  43
H2A   2    0.369746    0.316722    0.353979    11.00000   -1.20000
AFIX   0
N3    3    0.428634    0.312822    0.207081    11.00000    0.06581    0.06774 =
         0.05728    0.00283   -0.00155   -0.00395
N4    3    0.414702    0.119068    0.231947    11.00000    0.06478    0.06782 =
         0.06219   -0.01252    0.00907   -0.00390
C1    1    0.151038   -0.152355   -0.042927    11.00000    0.06558    0.06227 =
         0.07367   -0.00733    0.00455   -0.00120
C2    1    0.130766   -0.075622   -0.116992    11.00000    0.07069    0.05716 =
         0.07646   -0.01930   -0.00076   -0.00200
C3    1    0.097205   -0.114309   -0.197777    11.00000    0.07932    0.06989 =
         0.08557   -0.01480   -0.01041    0.00341
C4    1    0.084340   -0.223870   -0.201713    11.00000    0.09013    0.07316 =
         0.10882   -0.02865   -0.01040   -0.00944
AFIX  43
H4    2    0.061530   -0.248938   -0.254135    11.00000   -1.20000
AFIX   0
C5    1    0.104473   -0.298461   -0.129464    11.00000    0.08365    0.05873 =
         0.11043   -0.01701    0.00849   -0.01076
AFIX  43
H5    2    0.095118   -0.372298   -0.134370    11.00000   -1.20000
AFIX   0
C6    1    0.137720   -0.264268   -0.051731    11.00000    0.08009    0.05944 =
         0.09248   -0.00041    0.01598   -0.00642
AFIX  43
H6    2    0.151632   -0.314790   -0.004465    11.00000   -1.20000
AFIX   0
C7    1    0.184125   -0.115161    0.039553    11.00000    0.07121    0.06233 =
         0.07666    0.00455    0.00925    0.00265
AFIX  43
H7    2    0.197426   -0.166783    0.086403    11.00000   -1.20000
AFIX   0
C8    1    0.229857    0.026641    0.135083    11.00000    0.06809    0.05121 =
         0.05084    0.00169   -0.00068   -0.00342
C9    1    0.271773   -0.034548    0.173484    11.00000    0.07643    0.05047 =
         0.07338   -0.00392   -0.00212    0.00853
AFIX  43
H9    2    0.279585   -0.102919    0.144839    11.00000   -1.20000
AFIX   0
C10   1    0.302278    0.005418    0.254536    11.00000    0.07149    0.05456 =
         0.06941   -0.00151   -0.00712    0.00805
AFIX  43
H10   2    0.330522   -0.036327    0.281304    11.00000   -1.20000
AFIX   0
C11   1    0.291081    0.107032    0.296073    11.00000    0.06048    0.04728 =
         0.04908    0.00423    0.00382   -0.00161
C12   1    0.249198    0.169796    0.256361    11.00000    0.08634    0.04750 =
         0.05601   -0.00160    0.01338    0.00552
AFIX  43
H12   2    0.241878    0.238890    0.283910    11.00000   -1.20000
AFIX   0
C13   1    0.218489    0.129012    0.175735    11.00000    0.07550    0.05957 =
         0.05970    0.00459   -0.00104    0.01451
AFIX  43
H13   2    0.190159    0.170361    0.148751    11.00000   -1.20000
AFIX   0
C14   1    0.406819    0.224315    0.253393    11.00000    0.06113    0.06593 =
         0.05707   -0.00763    0.00163   -0.00780
C15   1    0.464580    0.289739    0.131398    11.00000    0.06112    0.08674 =
         0.05128    0.00555   -0.00372   -0.00582
C16   1    0.476914    0.183730    0.105026    11.00000    0.07130    0.09097 =
         0.05664   -0.00387    0.00904    0.00082
AFIX  43
H16   2    0.502508    0.168927    0.053890    11.00000   -1.20000
AFIX   0
C17   1    0.450579    0.098908    0.155893    11.00000    0.06770    0.08082 =
         0.05578   -0.00379   -0.00161    0.00222
C18   1    0.459126   -0.020391    0.128399    11.00000    0.10635    0.08770 =
         0.08256   -0.01843    0.01698    0.01046
AFIX 137
H18A  2    0.435760   -0.040107    0.071727    11.00000   -1.50000
H18B  2    0.450995   -0.065373    0.187784    11.00000   -1.50000
H18C  2    0.496062   -0.031592    0.108195    11.00000   -1.50000
AFIX   0
C19   1    0.489480    0.385934    0.076823    11.00000    0.09467    0.10374 =
         0.07743    0.02295    0.01816   -0.01253
AFIX 137
H19A  2    0.463030    0.420012    0.032697    11.00000   -1.50000
H19B  2    0.519398    0.361329    0.035351    11.00000   -1.50000
H19C  2    0.501978    0.438147    0.127425    11.00000   -1.50000
HKLF 4
REM  SMZEDIH in Pbcn  RED PLATE
REM R1 =  0.0543 for   1778 Fo > 4sig(Fo)  and  0.1411 for all   3796 data
REM    259 parameters refined using      0 restraints
END
WGHT      0.0534      1.0105
REM Highest difference peak  0.210,  deepest hole -0.277,  1-sigma level  0.042
Q1    1   0.1578 -0.3242  0.0172  11.00000  0.05    0.21
Q2    1   0.4918  0.3468 -0.0212  11.00000  0.05    0.20
Q3    1   0.3433  0.3302  0.3362  11.00000  0.05    0.16
Q4    1   0.2862  0.2880  0.4806  11.00000  0.05    0.16
Q5    1   0.3707  0.0293  0.4779  11.00000  0.05    0.15
Q6    1   0.1594  0.0656 -0.0415  11.00000  0.05    0.15
;
