# Supplementary material for: 2-[(E)-({4-[(4,6-Dimethyl­pyrimidin-2-yl)sulfamo­yl]phen­yl}iminio)meth­yl]-6-hy­droxy­phenolate
Source: Acta Crystallogr Sect E Struct Rep Online. 2012 Aug 11;68(Pt 9):o2687. doi: 10.1107/S1600536812034757 (PMC3435708; doi:10.1107/S1600536812034757)
Supplement: Supplementary file 2 [file e-68-o2687-Isup2.hkl]

#
# h,k,l, Fc-squared, Fo-squared, sigma(Fo-squared) and status flag
#
data_I
_shelx_title ' SMZEDIH in Pbcn  RED PLATE'
_shelx_refln_list_code          4
_shelx_F_calc_maximum      453.03
_exptl_crystal_F_000      1664.00
_reflns_d_resolution_high  0.8108
 
loop_
 _symmetry_equiv_pos_as_xyz
 'x, y, z'
 '-x+1/2, -y+1/2, z+1/2'
 '-x, y, -z+1/2'
 'x+1/2, -y+1/2, -z'
 '-x, -y, -z'
 'x-1/2, y-1/2, -z-1/2'
 'x, -y, z-1/2'
 '-x-1/2, y-1/2, z'
 
_cell_length_a    24.7506
_cell_length_b    12.1689
_cell_length_c    12.8408
_cell_angle_alpha  90.000
_cell_angle_beta   90.000
_cell_angle_gamma  90.000
 
_shelx_F_squared_multiplier     1.000
 
loop_
 _refln_index_h
 _refln_index_k
 _refln_index_l
 _refln_F_squared_calc
 _refln_F_squared_meas
 _refln_F_squared_sigma
 _refln_observed_status
   2   0   0    10209.31    10231.06    208.21 o
   4   0   0    20463.66    20009.21    405.50 o
   6   0   0       54.96       42.39     42.21 o
   8   0   0     2791.27     2413.49    141.05 o
  10   0   0      399.02      420.76     31.08 o
  12   0   0        5.93      -26.77     18.53 o
  14   0   0     2127.98     1927.35    109.13 o
  16   0   0      954.76     1033.69     94.72 o
  18   0   0     2264.62     2271.23    137.96 o
  20   0   0       11.30       18.53     51.48 o
  22   0   0      292.89      317.11     76.19 o
  24   0   0      231.23      234.74     72.07 o
  26   0   0       72.84       78.25     70.01 o
  28   0   0       36.77       30.89     76.19 o
  30   0   0       82.00       49.42     84.42 o
   1   1   0      452.84      378.88      9.37 o
   3   1   0     1664.82     1331.91     22.13 o
   5   1   0     1743.22     1914.34     38.86 o
   7   1   0      198.77      205.02     15.63 o
   9   1   0     2631.99     2442.65     60.18 o
  11   1   0      434.06      398.68     67.95 o
  13   1   0      998.91     1083.53     76.19 o
  15   1   0     1511.28     1390.71     96.78 o
  17   1   0        3.97       -2.46     42.21 o
  19   1   0      541.07      542.41     49.46 o
  21   1   0      124.96      170.95     47.36 o
  23   1   0      146.27      182.22     48.76 o
  25   1   0       55.54       31.02     44.25 o
  27   1   0      153.48      147.89     56.73 o
  29   1   0        3.26      -38.28     73.10 o
   0   2   0      752.39     1000.76     34.94 o
   2   2   0     7701.03     7173.36     89.51 o
   4   2   0    11021.86    10316.73    126.36 o
   6   2   0      140.65      122.26     13.58 o
   8   2   0      459.51      414.29     26.10 o
  10   2   0      260.28      331.67     67.95 o
  12   2   0     2721.47     2954.86    123.55 o
  14   2   0     1750.25     1742.66    152.38 o
  16   2   0      166.72      127.61     33.98 o
  18   2   0       12.02       -8.74     23.54 o
  20   2   0       68.75       89.19     64.86 o
  22   2   0      234.65      249.44     50.45 o
  24   2   0      168.43      185.53     51.67 o
  26   2   0      144.99      145.04     53.01 o
  28   2   0       30.16       87.31     54.24 o
  30   2   0        4.55       10.40     56.73 o
   1   3   0     2377.19     2298.38     42.33 o
   3   3   0    19049.59    20257.87    240.65 o
   5   3   0      245.23      267.77     16.20 o
   7   3   0     2215.02     2220.25     50.43 o
   9   3   0      294.43      319.95     32.54 o
  11   3   0     2886.14     2953.07     93.05 o
  13   3   0      139.40      129.49     29.61 o
  15   3   0     1023.36     1006.99     61.56 o
  17   3   0       18.35       23.17     25.13 o
  19   3   0       34.08       53.15     30.67 o
  21   3   0      213.72      265.04     44.18 o
  23   3   0       74.00       93.14     45.30 o
  25   3   0        0.16      -28.66     33.05 o
  27   3   0      411.55      442.69     70.34 o
  29   3   0        6.24       42.45     59.78 o
   0   4   0     2181.34     2166.21     96.78 o
   2   4   0      634.50      740.08     38.06 o
   4   4   0      392.59      490.97     58.45 o
   6   4   0     1994.84     1776.92     73.31 o
   8   4   0       93.34       83.96     20.98 o
  10   4   0      175.48      169.09     31.08 o
  12   4   0     5862.48     6047.91    333.58 o
  14   4   0      178.77      204.11     71.04 o
  16   4   0      397.10      424.54     61.77 o
  18   4   0     1810.24     1824.83     83.51 o
  20   4   0       46.58       64.09     35.01 o
  22   4   0       35.45       -2.32     31.78 o
  24   4   0      130.26       87.00     38.07 o
  26   4   0      137.51      199.74     88.54 o
  28   4   0       28.73       32.95     82.37 o
   1   5   0       94.79       60.40     20.21 o
   3   5   0      375.03      414.13     70.92 o
   5   5   0     2920.88     2759.33     82.97 o
   7   5   0     3114.29     3319.97     83.97 o
   9   5   0     1365.44     1321.77     51.09 o
  11   5   0     2940.49     3101.34    104.04 o
  13   5   0      973.77      954.88     91.63 o
  15   5   0     1119.36     1273.30     81.34 o
  17   5   0      279.96      286.64     43.03 o
  19   5   0       78.09      104.28     40.15 o
  21   5   0        0.50      -55.99     41.18 o
  23   5   0        4.41       81.11     39.91 o
  25   5   0      136.54      407.71     98.84 o
  27   5   0       33.64      127.67     88.54 o
   0   6   0     1196.95     1225.36     59.48 o
   2   6   0     4467.21     4483.08    104.16 o
   4   6   0     4380.06     4642.88    107.31 o
   6   6   0     2776.12     2899.13     80.37 o
   8   6   0     2668.78     2530.82     76.23 o
  10   6   0      720.64      883.96     51.09 o
  12   6   0     4617.25     4284.61    135.39 o
  14   6   0     1298.74     1419.02     79.09 o
  16   6   0      291.35      268.72     45.98 o
  18   6   0      548.98      549.18     58.85 o
  20   6   0       27.37       17.38     35.62 o
  22   6   0      541.51      462.33     61.24 o
  24   6   0        1.86      152.38     86.48 o
  26   6   0       75.81      140.02     90.60 o
   1   7   0       10.04       21.94     20.84 o
   3   7   0     1706.17     1641.45     60.47 o
   5   7   0       72.79       72.78     25.63 o
   7   7   0       44.66       70.74     25.94 o
   9   7   0     2476.55     2685.83     84.01 o
  11   7   0      351.30      330.32     39.28 o
  13   7   0       14.62       56.42     36.05 o
  15   7   0      194.26      189.62     43.03 o
  17   7   0       83.00       50.69     38.46 o
  19   7   0       67.10       29.17     56.63 o
  21   7   0      467.75      598.38     67.69 o
  23   7   0      104.02       96.78     84.42 o
  25   7   0      121.70      156.49     90.60 o
  27   7   0       10.53       47.36     90.60 o
   0   8   0     1557.35     1782.61     84.11 o
   2   8   0     1542.73     1466.86     63.45 o
   4   8   0       98.80       99.62     28.91 o
   6   8   0       29.54        8.55     24.81 o
   8   8   0      335.43      372.71     40.31 o
  10   8   0     2673.83     2681.44     89.92 o
  12   8   0      827.90      883.22     59.44 o
  14   8   0      155.12      106.46     42.53 o
  16   8   0       48.46       26.14     37.77 o
  18   8   0       77.42      -31.12     36.53 o
  20   8   0      197.41      105.84     47.97 o
  22   8   0       97.47      113.14     48.32 o
  24   8   0        6.14       20.59     84.42 o
   1   9   0       18.32       -7.39     21.73 o
   3   9   0       84.38       68.65     30.40 o
   5   9   0     1245.29     1235.05     67.61 o
   7   9   0     1016.21      915.65     72.96 o
   9   9   0      467.41      426.50     46.09 o
  11   9   0      299.99      274.43     43.03 o
  13   9   0       22.72       73.39     34.31 o
  15   9   0      944.05      910.54     79.92 o
  17   9   0      443.20      528.28     67.41 o
  19   9   0        7.92       -4.15     39.58 o
  21   9   0       99.08      175.42     51.94 o
  23   9   0       13.29       16.47     84.42 o
   0  10   0       19.10       11.85     35.65 o
   2  10   0      524.04      425.80     40.40 o
   4  10   0      618.04      618.69     46.73 o
   6  10   0      364.86      394.31     91.98 o
   8  10   0      493.27      511.76     63.32 o
  10  10   0     1279.86     1377.19     78.82 o
  12  10   0      486.45      531.48     69.46 o
  14  10   0       41.54       42.68     68.30 o
  16  10   0        9.47      -39.16     91.63 o
  18  10   0       82.26       39.03     85.45 o
  20  10   0       90.76      185.96     56.28 o
  22  10   0        7.05     -117.37     78.25 o
   1  11   0      113.78       62.82     33.58 o
   3  11   0        1.24      -11.53     27.21 o
   5  11   0      109.50       51.12     30.72 o
   7  11   0        7.62       -2.19     34.17 o
   9  11   0       30.11       10.53     35.86 o
  11  11   0       17.27      -15.70     35.43 o
  13  11   0        1.09       20.35     37.16 o
  15  11   0       22.89       -0.10     37.04 o
  17  11   0        2.95       53.95     47.97 o
  19  11   0       11.76      -11.44     46.61 o
   0  12   0       67.15       42.26     45.71 o
   2  12   0      279.63      311.82     41.98 o
   4  12   0      124.64      132.13     36.45 o
   6  12   0      884.72      939.99     63.01 o
   8  12   0        7.04      -32.63     34.17 o
  10  12   0      264.55      239.55     49.10 o
  12  12   0        2.93       -6.29     38.79 o
  14  12   0       30.23       54.42     43.18 o
  16  12   0      188.54      166.55     62.15 o
  18  12   0        3.92       29.18     66.92 o
   1  13   0      123.47       89.83     40.94 o
   3  13   0      256.33      312.71     56.77 o
   5  13   0       28.75       36.42     34.98 o
   7  13   0       21.47       13.89     33.58 o
   9  13   0      119.86       88.92     38.86 o
  11  13   0       63.06      109.22     46.96 o
  13  13   0        0.68       -1.80     43.00 o
  15  13   0        0.29       16.97     42.80 o
   0  14   0      241.07      192.75     63.02 o
   2  14   0       41.72        2.31     36.26 o
   4  14   0       39.08       28.57     37.52 o
   6  14   0       26.15       38.20     36.57 o
   8  14   0        6.10       10.29     36.45 o
  10  14   0        9.53       44.53     38.74 o
   1  15   0       14.42      -35.11     37.10 o
   1   1   1    21549.00    22458.95    199.43 o
   2   1   1      792.00      522.88     11.49 o
   3   1   1       63.09      115.78      5.61 o
   4   1   1    29646.89    29513.47    251.15 o
   5   1   1     3817.53     3571.31     36.80 o
   6   1   1      605.61      589.01     16.59 o
   7   1   1      980.31      812.45     17.88 o
   8   1   1     1159.31     1353.52     28.31 o
   9   1   1     4243.56     4259.85     61.78 o
  10   1   1      997.79     1023.64     25.91 o
  11   1   1      254.07      301.79     24.62 o
  12   1   1      246.02      287.36     18.81 o
  13   1   1      108.15      157.62     20.24 o
  14   1   1      168.82      191.41     20.56 o
  15   1   1       48.18       51.25     23.48 o
  16   1   1      303.75      353.02     39.53 o
  17   1   1       32.17       19.31     20.89 o
  18   1   1       12.50       12.55     21.31 o
  19   1   1       65.19       58.51     24.37 o
  20   1   1      359.56      335.02     37.45 o
  21   1   1      259.57      231.22     29.18 o
  22   1   1      278.70      251.01     35.37 o
  23   1   1       98.21       86.85     31.03 o
  24   1   1        0.88       11.98     29.75 o
  25   1   1       55.72       16.80     49.93 o
  26   1   1      156.40      120.99     40.12 o
  27   1   1       78.90       68.07     36.29 o
  28   1   1       48.64      -24.02     37.45 o
  29   1   1       14.62       32.55     39.78 o
  30   1   1        0.02      -29.82     37.67 o
   0   2   1    70546.82    70808.70    802.45 o
   1   2   1    28946.79    25773.55    219.59 o
   2   2   1     7294.03     7142.65     69.09 o
   3   2   1       60.77       90.43      7.35 o
   4   2   1     1813.60     1503.80     20.74 o
   5   2   1    15624.65    14507.16    128.81 o
   6   2   1     3975.15     4034.99     43.10 o
   7   2   1     8064.90     7220.95     77.88 o
   8   2   1      555.80      561.01     22.12 o
   9   2   1       15.63       39.65     11.71 o
  10   2   1      107.92      119.27     14.56 o
  11   2   1      963.67      784.40     47.96 o
  12   2   1     1166.64     1093.95     32.82 o
  13   2   1      344.55      387.56     26.06 o
  14   2   1        0.67        2.67     14.51 o
  15   2   1        1.83       -8.53     14.57 o
  16   2   1     1046.68      955.94     61.23 o
  17   2   1       34.22       42.58     18.15 o
  18   2   1        1.91      -23.09     15.39 o
  19   2   1       59.25       74.47     20.93 o
  20   2   1        0.57      -21.71     16.88 o
  21   2   1        8.69      -16.62     23.91 o
  22   2   1        9.68      -13.30     26.86 o
  23   2   1       39.23       51.42     27.21 o
  24   2   1      396.99      461.07     42.95 o
  25   2   1       43.62       70.13     33.40 o
  26   2   1      242.66      299.23     44.41 o
  27   2   1        0.02       53.41     36.54 o
  28   2   1       40.36       -4.46     35.42 o
  29   2   1        2.65       46.62     40.18 o
  30   2   1        7.38      -10.13     38.71 o
   1   3   1     1148.49     1106.81     19.16 o
   2   3   1      735.56      881.48     18.11 o
   3   3   1       80.87       76.87      8.78 o
   4   3   1     1101.32     1089.97     21.35 o
   5   3   1      921.53      799.51     22.47 o
   6   3   1     2402.29     2412.78     42.39 o
   7   3   1      630.44      619.50     22.57 o
   8   3   1      449.61      455.80     20.36 o
   9   3   1     1444.79     1528.83     35.77 o
  10   3   1     1505.87     1471.61     37.42 o
  11   3   1      683.05      743.80     30.30 o
  12   3   1     3353.83     3246.05     70.60 o
  13   3   1        0.44       -3.16     16.35 o
  14   3   1     1170.18     1230.12     56.17 o
  15   3   1      268.86      287.65     30.02 o
  16   3   1        0.18        3.24     23.78 o
  17   3   1       76.60      111.00     21.10 o
  18   3   1       74.76       33.37     19.74 o
  19   3   1      201.45      192.50     35.36 o
  20   3   1       23.68       24.31     21.81 o
  21   3   1       25.67       50.88     21.96 o
  22   3   1       50.51       39.03     23.01 o
  23   3   1        0.15      -11.03     32.10 o
  24   3   1        0.01        6.67     30.83 o
  25   3   1       16.30       47.87     35.68 o
  26   3   1       71.01       76.33     37.20 o
  27   3   1        0.45       18.30     29.94 o
  28   3   1        8.36      -25.28     35.24 o
  29   3   1        3.31       53.47     41.49 o
   0   4   1       21.89       21.66     14.90 o
   1   4   1      420.63      354.66     16.22 o
   2   4   1     6312.81     6410.54     81.52 o
   3   4   1      913.78      952.90     36.15 o
   4   4   1     3425.92     3432.31     55.52 o
   5   4   1      129.11      112.27     14.37 o
   6   4   1     5603.34     5544.37     80.79 o
   7   4   1     3180.30     3025.16     52.76 o
   8   4   1      746.63      859.20     32.50 o
   9   4   1     1425.92     1361.95     37.87 o
  10   4   1      301.84      291.94     22.10 o
  11   4   1     3586.23     3634.80     77.82 o
  12   4   1     2239.58     2407.38     61.26 o
  13   4   1      594.83      575.34     34.71 o
  14   4   1     1195.63     1214.77     45.81 o
  15   4   1        0.32       12.88     18.40 o
  16   4   1      230.63      221.57     26.82 o
  17   4   1      671.20      733.31     41.74 o
  18   4   1       62.73       56.59     21.89 o
  19   4   1       61.40       45.06     22.03 o
  20   4   1        2.26      -27.79     18.53 o
  21   4   1        2.96       -7.83     21.73 o
  22   4   1        1.51        0.82     20.00 o
  23   4   1      163.63      179.39     29.86 o
  24   4   1       15.03      -10.86     42.09 o
  25   4   1        5.16       27.53     34.45 o
  26   4   1       32.83        6.72     33.72 o
  27   4   1       13.43       83.33     93.69 o
  28   4   1       29.51      131.92     64.78 o
  29   4   1        0.02       16.00     71.72 o
   1   5   1     3050.18     2974.33     52.99 o
   2   5   1     1302.59     1511.24     39.11 o
   3   5   1      342.19      436.16     30.24 o
   4   5   1       53.98       67.43     14.29 o
   5   5   1       61.37       98.10     15.44 o
   6   5   1       10.16        6.99     13.08 o
   7   5   1     2799.65     2610.20     50.79 o
   8   5   1      284.61      258.65     20.45 o
   9   5   1     1592.44     1517.19     38.78 o
  10   5   1     1664.97     1757.77     47.17 o
  11   5   1      854.19      876.04     37.72 o
  12   5   1      256.92      267.24     24.30 o
  13   5   1     1617.65     1703.81     54.64 o
  14   5   1      158.38      143.82     25.24 o
  15   5   1      556.08      522.14     36.83 o
  16   5   1      719.49      731.92     42.76 o
  17   5   1      316.86      303.87     31.80 o
  18   5   1       11.22      -23.58     20.05 o
  19   5   1       92.05      118.10     26.09 o
  20   5   1      186.44      161.95     28.47 o
  21   5   1      220.35      275.35     32.39 o
  22   5   1      341.56      426.36     39.50 o
  23   5   1       36.43       25.63     31.64 o
  24   5   1       19.43      109.68     39.20 o
  25   5   1       37.44       45.88     44.03 o
  26   5   1       30.65       -4.15     73.10 o
  27   5   1        5.17       35.47     61.10 o
  28   5   1       53.80       62.48     63.02 o
   0   6   1     5527.82     5791.19    125.46 o
   1   6   1      476.05      471.52     25.45 o
   2   6   1      151.40      110.88     18.72 o
   3   6   1      197.97      157.93     18.09 o
   4   6   1       43.95       40.23     18.72 o
   5   6   1     3305.32     3521.19     63.70 o
   6   6   1        3.69       16.67     17.22 o
   7   6   1      106.59      116.20     18.23 o
   8   6   1       34.85       31.09     20.72 o
   9   6   1      468.86      495.02     27.65 o
  10   6   1      202.72      216.47     24.59 o
  11   6   1      170.88      152.73     22.94 o
  12   6   1      641.93      613.24     38.96 o
  13   6   1      462.86      497.65     33.34 o
  14   6   1       43.58       61.43     23.15 o
  15   6   1      117.91       83.37     24.63 o
  16   6   1      491.27      534.93     39.95 o
  17   6   1        1.90      -14.60     27.64 o
  18   6   1      112.67      100.78     33.03 o
  19   6   1       33.21       33.75     33.58 o
  20   6   1       18.41       30.87     26.25 o
  21   6   1       25.60       46.46     26.77 o
  22   6   1        0.12      -14.20     24.50 o
  23   6   1       74.38       85.07     38.47 o
  24   6   1        6.44       13.22     33.90 o
  25   6   1        1.15      -40.55     38.68 o
  26   6   1        0.17       -3.06     56.73 o
  27   6   1        8.23       -2.79     81.34 o
   1   7   1      179.38      194.13     21.03 o
   2   7   1     1528.33     1494.18     38.27 o
   3   7   1      230.14      235.28     20.56 o
   4   7   1      169.01      182.46     20.66 o
   5   7   1       10.07        4.39     15.89 o
   6   7   1       52.80       85.40     18.02 o
   7   7   1     1640.14     1644.40     45.03 o
   8   7   1     1122.19     1096.89     41.00 o
   9   7   1     1388.33     1579.38     51.42 o
  10   7   1      354.65      370.25     27.56 o
  11   7   1      399.79      395.36     28.52 o
  12   7   1      227.47      271.89     28.32 o
  13   7   1        8.29       22.25     20.96 o
  14   7   1      591.95      543.05     36.44 o
  15   7   1       12.09       47.43     25.12 o
  16   7   1      552.82      550.44     43.02 o
  17   7   1        1.45       24.08     25.81 o
  18   7   1      101.08      107.15     28.62 o
  19   7   1        2.05       14.32     25.18 o
  20   7   1       45.25       11.17     26.45 o
  21   7   1       90.53       54.66     30.61 o
  22   7   1        3.33       32.33     36.19 o
  23   7   1       21.79      -12.96     36.22 o
  24   7   1      105.16      118.94     43.44 o
  25   7   1       11.86       64.43     60.41 o
  26   7   1        2.35       -8.66     60.10 o
   0   8   1       86.86       75.30     28.33 o
   1   8   1       10.79      -21.26     14.63 o
   2   8   1      328.30      289.18     23.14 o
   3   8   1        1.14      -16.72     14.82 o
   4   8   1      280.97      266.92     23.25 o
   5   8   1      263.72      247.24     24.56 o
   6   8   1      615.32      550.52     32.84 o
   7   8   1      596.61      543.10     32.33 o
   8   8   1        0.44       -5.97     23.14 o
   9   8   1       17.22        5.12     18.98 o
  10   8   1      330.56      322.11     28.26 o
  11   8   1      873.04      866.30     41.17 o
  12   8   1      709.48      667.72     39.60 o
  13   8   1      339.40      309.36     32.88 o
  14   8   1      411.79      356.05     40.96 o
  15   8   1       20.77       53.97     27.54 o
  16   8   1       24.15       23.58     27.04 o
  17   8   1      462.15      452.71     50.23 o
  18   8   1       93.50      212.43     34.43 o
  19   8   1       50.71       66.32     32.40 o
  20   8   1       65.70       81.85     37.75 o
  21   8   1       42.69       -6.27     38.78 o
  22   8   1       68.57       81.61     42.72 o
  23   8   1       15.16       48.65     40.60 o
  24   8   1        1.95      -53.54     63.83 o
  25   8   1       11.86      -14.29     67.95 o
   1   9   1       59.45       28.60     18.48 o
   2   9   1      430.30      384.99     27.78 o
   3   9   1      694.45      610.45     32.81 o
   4   9   1       43.38       45.56     18.59 o
   5   9   1      323.27      333.18     27.04 o
   6   9   1      174.64      189.85     25.85 o
   7   9   1     1401.52     1306.20     59.40 o
   8   9   1        3.54       -9.16     20.02 o
   9   9   1        3.75       19.96     21.12 o
  10   9   1      289.06      246.23     29.83 o
  11   9   1      286.62      285.66     30.38 o
  12   9   1       28.16       41.95     23.32 o
  13   9   1      254.41      248.10     33.10 o
  14   9   1       38.04       27.84     25.71 o
  15   9   1      111.03       33.54     26.83 o
  16   9   1      115.00      179.76     46.07 o
  17   9   1        8.66       61.16     30.00 o
  18   9   1        6.83      -12.18     28.38 o
  19   9   1        4.47      -14.34     29.11 o
  20   9   1        6.95       -6.45     37.88 o
  21   9   1        5.30       12.25     37.81 o
  22   9   1       21.72      -13.09     41.43 o
  23   9   1        0.05      -15.54     61.10 o
  24   9   1        0.02       69.80     64.68 o
   0  10   1       32.66       21.18     26.31 o
   1  10   1      335.55      311.11     26.02 o
   2  10   1      141.40      115.90     23.07 o
   3  10   1      123.49       89.53     22.62 o
   4  10   1        6.95       34.84     20.91 o
   5  10   1     1086.25      934.44     49.38 o
   6  10   1     1682.99     1686.03     54.35 o
   7  10   1      129.08      167.60     27.86 o
   8  10   1      349.85      374.07     33.42 o
   9  10   1      581.81      496.57     36.93 o
  10  10   1     1202.32     1224.55     52.49 o
  11  10   1      561.85      581.15     39.11 o
  12  10   1       20.39        6.49     23.65 o
  13  10   1       47.88       61.07     26.36 o
  14  10   1      142.23      104.78     30.23 o
  15  10   1       50.88       49.53     29.12 o
  16  10   1      135.03      125.09     34.13 o
  17  10   1       12.44        8.63     30.94 o
  18  10   1        2.42        2.30     31.55 o
  19  10   1       33.08       66.13     46.89 o
  20  10   1        0.95      -53.15     38.69 o
  21  10   1       32.10      -27.43     40.22 o
  22  10   1        4.49        8.24     64.07 o
   1  11   1        0.07       -0.34     19.36 o
   2  11   1      248.87      243.00     26.62 o
   3  11   1      138.32      140.54     23.26 o
   4  11   1       79.86       44.63     22.50 o
   5  11   1        0.02        3.75     21.09 o
   6  11   1       38.16       10.41     21.08 o
   7  11   1       21.23       38.78     23.05 o
   8  11   1       66.67       55.89     24.00 o
   9  11   1       12.73      -27.13     23.92 o
  10  11   1      398.29      461.16     38.13 o
  11  11   1        0.10       -8.09     25.08 o
  12  11   1      406.68      459.04     38.92 o
  13  11   1       17.51       57.45     27.93 o
  14  11   1        3.16      -24.85     27.33 o
  15  11   1      309.96      304.88     39.61 o
  16  11   1       61.91      138.33     34.28 o
  17  11   1      112.02      133.03     38.93 o
  18  11   1        6.00       -6.01     33.85 o
  19  11   1       11.76       10.79     70.49 o
  20  11   1       13.55       57.82     46.39 o
   0  12   1      142.01      173.45     36.55 o
   1  12   1       69.82       17.36     21.96 o
   2  12   1       32.27       -6.55     20.04 o
   3  12   1       27.84       62.25     22.67 o
   4  12   1      205.32      243.20     28.25 o
   5  12   1       73.37       84.40     24.13 o
   6  12   1        0.02        1.41     23.55 o
   7  12   1        1.03        5.27     24.69 o
   8  12   1        0.71      -11.89     24.03 o
   9  12   1       87.52       92.99     28.68 o
  10  12   1        9.37       17.62     24.31 o
  11  12   1       27.83       25.63     25.51 o
  12  12   1       44.88       43.05     30.19 o
  13  12   1        1.17       -0.76     27.76 o
  14  12   1        5.89       14.03     30.91 o
  15  12   1        9.47       21.77     31.54 o
  16  12   1        0.27      -12.43     30.45 o
  17  12   1       13.70      -25.76     35.12 o
  18  12   1        1.19      -27.07     45.07 o
   1  13   1      112.40      122.09     26.69 o
   2  13   1       86.22       78.60     25.67 o
   3  13   1      174.08      184.05     29.38 o
   4  13   1       14.20        2.17     22.96 o
   5  13   1        7.17      -33.58     22.39 o
   6  13   1       10.66      -17.51     22.60 o
   7  13   1        0.25        4.95     22.93 o
   8  13   1       15.24       -2.71     34.67 o
   9  13   1        7.71        9.52     25.30 o
  10  13   1        0.02        6.14     26.14 o
  11  13   1        3.24       16.51     27.79 o
  12  13   1        3.23        6.22     28.25 o
  13  13   1        1.27        6.35     26.53 o
  14  13   1       23.64        8.83     30.85 o
  15  13   1       30.54       -6.13     30.21 o
   0  14   1      106.80      103.93     39.64 o
   1  14   1      102.02      117.45     27.98 o
   2  14   1       28.07       28.59     26.38 o
   3  14   1        0.01      -21.80     24.69 o
   4  14   1        1.20      -16.37     24.94 o
   5  14   1       34.31       14.51     25.78 o
   6  14   1        2.05       -7.12     25.29 o
   7  14   1       39.95       47.31     26.82 o
   8  14   1        0.16       16.51     25.47 o
   9  14   1       17.91        0.85     26.28 o
  10  14   1        8.07       43.25     28.54 o
   0   0   2    25830.83    25641.49    519.80 o
   1   0   2    21542.48    21988.91    316.32 o
   2   0   2     5514.18     5186.05     57.97 o
   3   0   2    16010.55    13616.40    148.49 o
   4   0   2      776.39      754.90     19.47 o
   5   0   2   205233.77   204656.56   2846.24 o
   6   0   2   154990.88   152969.91   2126.17 o
   7   0   2    12455.38    12310.71    183.81 o
   8   0   2     2256.60     2293.06     53.60 o
   9   0   2     1192.23     1238.70     74.96 o
  10   0   2     2465.77     2455.67     60.52 o
  11   0   2     3177.85     2869.13     82.20 o
  12   0   2     4552.68     4447.06    168.25 o
  13   0   2       62.10       90.35     23.36 o
  14   0   2       83.44      134.61     28.69 o
  15   0   2       11.88       15.72     23.73 o
  16   0   2      882.24      920.78    128.70 o
  17   0   2       33.79      -36.89     26.17 o
  18   0   2       20.79       20.71     22.23 o
  19   0   2        2.31        3.35     23.63 o
  20   0   2       63.13       26.33     34.01 o
  21   0   2       78.74       21.56     36.60 o
  22   0   2       17.17       37.06     37.86 o
  23   0   2      170.92      179.46     47.98 o
  24   0   2      236.27      171.16     53.64 o
  25   0   2      651.25      724.62     84.42 o
  26   0   2       14.60       -3.24     47.98 o
  27   0   2      152.18      168.85     58.24 o
  28   0   2        2.62       17.50     48.05 o
  29   0   2       49.88       58.22     58.31 o
  30   0   2        1.23       23.34     55.89 o
   1   1   2       65.30       50.81      4.48 o
   2   1   2       99.54      113.31      5.88 o
   3   1   2     4444.50     3774.50     35.78 o
   4   1   2    22133.54    19999.42    182.18 o
   5   1   2    24622.56    23421.35    224.91 o
   6   1   2     3355.39     3188.61     60.22 o
   7   1   2     1235.82     1199.67     28.10 o
   8   1   2     3645.06     3863.10     62.84 o
   9   1   2      236.25      334.66     21.74 o
  10   1   2     2485.09     2365.16     47.04 o
  11   1   2      354.26      390.24     18.82 o
  12   1   2     1320.21     1329.76     32.07 o
  13   1   2     1915.03     1791.71     43.56 o
  14   1   2      418.54      446.48     28.82 o
  15   1   2      152.06      176.69     22.20 o
  16   1   2       22.37       -2.72     19.96 o
  17   1   2      125.19      123.62     24.42 o
  18   1   2      185.94      225.38     41.28 o
  19   1   2        9.79       35.26     22.05 o
  20   1   2      326.30      329.48     33.31 o
  21   1   2      169.11      215.26     34.18 o
  22   1   2       69.12       61.99     23.18 o
  23   1   2       16.29       48.45     23.98 o
  24   1   2       19.79       48.64     31.10 o
  25   1   2       39.23       -0.42     31.97 o
  26   1   2        2.35       18.43     33.39 o
  27   1   2        2.76       17.05     36.13 o
  28   1   2       12.40       58.38     35.26 o
  29   1   2       24.58       47.29     38.11 o
  30   1   2        7.26      -12.10     38.24 o
   0   2   2      108.86      210.21     11.36 o
   1   2   2    25263.46    24832.71    211.69 o
   2   2   2     3334.47     3476.76     36.47 o
   3   2   2     1186.72     1295.79     21.76 o
   4   2   2     1918.09     2050.65     27.75 o
   5   2   2     1222.60     1265.91     22.90 o
   6   2   2     4076.06     4389.30     54.04 o
   7   2   2      447.57      449.15     15.74 o
   8   2   2     1777.85     1926.51     34.65 o
   9   2   2     3151.26     2949.88     51.34 o
  10   2   2      254.13      318.09     17.45 o
  11   2   2        7.93       24.64     13.40 o
  12   2   2      568.94      627.77     29.83 o
  13   2   2      256.57      261.16     18.36 o
  14   2   2      147.57      146.95     18.55 o
  15   2   2      339.97      286.94     25.67 o
  16   2   2      111.03      128.83     18.76 o
  17   2   2      533.70      505.88     41.80 o
  18   2   2       84.62      149.32     29.21 o
  19   2   2      160.18      160.38     31.77 o
  20   2   2       12.19       57.42     27.19 o
  21   2   2       11.31       43.28     28.46 o
  22   2   2       49.37       73.61     28.24 o
  23   2   2       15.94       12.35     25.35 o
  24   2   2        6.54      -19.66     27.32 o
  25   2   2       33.68       50.66     29.76 o
  26   2   2       25.15       56.89     27.48 o
  27   2   2       71.91       46.63     36.70 o
  28   2   2        4.08       70.26     37.77 o
  29   2   2       17.96      -36.50     44.88 o
  30   2   2        1.73       51.96     41.07 o
   1   3   2      156.69      201.38     11.37 o
   2   3   2    17564.04    17821.89    164.31 o
   3   3   2     4264.08     4608.24     50.40 o
   4   3   2     4055.10     3756.15     58.35 o
   5   3   2     6892.73     6662.16     82.70 o
   6   3   2      159.61      150.45     12.80 o
   7   3   2     1583.88     1551.10     36.49 o
   8   3   2     4076.43     3715.08     64.95 o
   9   3   2       13.27       27.30     11.30 o
  10   3   2      663.01      700.58     30.92 o
  11   3   2       41.51       78.42     14.42 o
  12   3   2       89.67       95.86     19.24 o
  13   3   2      511.89      538.40     26.13 o
  14   3   2      175.43      142.09     21.42 o
  15   3   2      190.51      177.80     21.48 o
  16   3   2     1292.37     1386.27     49.04 o
  17   3   2       42.58       30.78     17.89 o
  18   3   2        2.35        4.33     17.08 o
  19   3   2        6.81        9.00     17.81 o
  20   3   2      290.47      271.41     81.14 o
  21   3   2       57.07       66.95     52.17 o
  22   3   2      479.20      543.29     88.74 o
  23   3   2       58.36       79.75     64.20 o
  24   3   2       19.26       65.06     34.02 o
  25   3   2       14.93        5.27     32.55 o
  26   3   2        1.69       13.89     29.39 o
  27   3   2        4.13       50.40     31.25 o
  28   3   2       28.69       47.56     30.35 o
  29   3   2       19.24       58.30     40.09 o
   0   4   2      121.17       93.32     24.67 o
   1   4   2      249.27      182.49     13.24 o
   2   4   2     1995.16     2061.73     34.07 o
   3   4   2     1469.46     1474.11     28.42 o
   4   4   2     1185.75     1139.64     29.63 o
   5   4   2      404.44      540.20     22.29 o
   6   4   2     1695.21     1879.63     73.55 o
   7   4   2     1257.09     1392.88     37.72 o
   8   4   2      355.51      460.64     25.09 o
   9   4   2       23.34       14.87     13.71 o
  10   4   2      650.77      630.74     29.43 o
  11   4   2      611.94      582.07     25.56 o
  12   4   2     1203.00     1277.57     39.34 o
  13   4   2     1366.16     1370.31     49.34 o
  14   4   2      165.56      216.30     29.15 o
  15   4   2       13.92       -2.59     16.65 o
  16   4   2       29.88       53.31     40.72 o
  17   4   2      962.10      921.43     55.57 o
  18   4   2       46.69       20.66     20.21 o
  19   4   2       49.48       40.33     20.34 o
  20   4   2      106.18      128.87     35.32 o
  21   4   2        5.69       11.73     36.56 o
  22   4   2       28.65      -12.28     48.52 o
  23   4   2      116.54      103.06     38.48 o
  24   4   2       49.98        3.94     32.39 o
  25   4   2       13.68      -44.64     29.76 o
  26   4   2       19.34        9.90     36.34 o
  27   4   2        0.01        4.72     33.36 o
  28   4   2        9.06       12.81     47.67 o
  29   4   2       31.70       29.50     47.35 o
   1   5   2     2484.38     2644.90     61.23 o
   2   5   2     2557.75     2618.91     70.25 o
   3   5   2     1143.85     1111.84     31.60 o
   4   5   2      232.07      271.35     17.84 o
   5   5   2        0.01       25.76     13.00 o
   6   5   2       18.00       40.78     13.65 o
   7   5   2      568.35      538.63     28.09 o
   8   5   2      519.02      539.90     31.88 o
   9   5   2      891.77     1013.18     38.01 o
  10   5   2     1142.58     1109.69     65.50 o
  11   5   2      148.35      131.58     20.57 o
  12   5   2      124.50      158.39     21.51 o
  13   5   2      434.32      476.98     30.68 o
  14   5   2       43.46       57.81     21.44 o
  15   5   2       49.65       45.24     20.59 o
  16   5   2      995.16      930.10     45.63 o
  17   5   2       14.73       12.76     20.92 o
  18   5   2       12.94       -6.80     20.98 o
  19   5   2       85.35      110.94     26.45 o
  20   5   2       10.10       42.43     22.95 o
  21   5   2      138.80      133.30     37.77 o
  22   5   2        0.79       28.09     50.16 o
  23   5   2       26.10        1.56     33.47 o
  24   5   2       11.18      -37.05     31.67 o
  25   5   2        7.03       39.96     38.30 o
  26   5   2       18.11       39.98     37.04 o
  27   5   2        7.36       -9.69     37.89 o
  28   5   2       12.86       48.92     59.64 o
   0   6   2        2.88       38.43     21.33 o
   1   6   2      640.25      790.04     32.08 o
   2   6   2     1118.01     1217.23     35.45 o
   3   6   2      121.61      106.96     18.57 o
   4   6   2      879.37      869.51     32.64 o
   5   6   2     1169.92     1144.08     33.37 o
   6   6   2       46.52       17.08     14.95 o
   7   6   2     3015.29     3040.18     58.99 o
   8   6   2      226.53      250.72     21.69 o
   9   6   2      147.93      168.13     22.19 o
  10   6   2       99.80      103.49     20.83 o
  11   6   2     3365.27     3515.06     74.35 o
  12   6   2      171.21      202.98     24.17 o
  13   6   2     2587.70     2566.81     63.16 o
  14   6   2       23.13       10.49     19.18 o
  15   6   2       98.00      119.11     25.58 o
  16   6   2      665.37      666.91     59.22 o
  17   6   2     1336.21     1310.88     63.37 o
  18   6   2      229.74      168.47     33.29 o
  19   6   2      240.18      249.87     32.51 o
  20   6   2        2.36      -14.88     24.51 o
  21   6   2      127.23      117.44     38.37 o
  22   6   2        3.37      -47.00     31.34 o
  23   6   2       28.38        5.83     34.51 o
  24   6   2       16.84       14.45     37.58 o
  25   6   2       27.13        6.38     35.42 o
  26   6   2        4.69       -5.17     38.47 o
  27   6   2        0.03       -6.55     59.48 o
   1   7   2     1793.89     1760.77     45.12 o
   2   7   2        0.71        8.79     15.78 o
   3   7   2     1809.88     1671.86     40.61 o
   4   7   2     2218.40     2339.22     48.63 o
   5   7   2      308.09      386.08     27.56 o
   6   7   2      418.18      466.86     28.03 o
   7   7   2       61.26       81.93     18.35 o
   8   7   2        3.10       -3.67     15.86 o
   9   7   2       65.19       65.01     18.40 o
  10   7   2      458.58      420.41     32.11 o
  11   7   2       10.46       23.54     20.07 o
  12   7   2       13.92      -14.09     19.40 o
  13   7   2        7.18      -10.72     19.72 o
  14   7   2       98.08      114.22     25.40 o
  15   7   2     1173.09     1200.64     51.99 o
  16   7   2      138.80      176.19     31.22 o
  17   7   2      280.54      252.67     34.12 o
  18   7   2      205.25      265.93     35.28 o
  19   7   2       84.39       52.88     26.95 o
  20   7   2      109.57       90.89     37.81 o
  21   7   2       38.99       87.84     38.12 o
  22   7   2       59.83       35.78     39.09 o
  23   7   2       60.04       16.55     38.38 o
  24   7   2       17.73      -52.68     35.12 o
  25   7   2       18.74       29.41     37.48 o
  26   7   2       53.02      -16.93     59.64 o
   0   8   2        3.51      -19.14     22.53 o
   1   8   2      299.72      279.24     24.52 o
   2   8   2        0.11      -13.00     16.51 o
   3   8   2      223.43      247.03     22.26 o
   4   8   2      345.84      342.03     24.75 o
   5   8   2      231.54      221.49     22.31 o
   6   8   2       16.38       22.35     17.31 o
   7   8   2       66.92       74.75     20.62 o
   8   8   2      155.65      151.91     23.15 o
   9   8   2        2.49      -15.91     18.43 o
  10   8   2      206.63      151.28     23.88 o
  11   8   2        4.73        2.77     21.35 o
  12   8   2      113.74      184.14     28.65 o
  13   8   2       26.82       -9.91     22.48 o
  14   8   2        3.79       -5.83     22.18 o
  15   8   2       66.97       50.38     25.09 o
  16   8   2      419.29      410.64     40.54 o
  17   8   2       76.39       61.63     28.26 o
  18   8   2        5.57        2.90     30.91 o
  19   8   2       28.55       17.92     37.85 o
  20   8   2        3.83      -26.06     39.15 o
  21   8   2        3.18       20.27     37.67 o
  22   8   2       23.61        2.80     39.22 o
  23   8   2       16.69       46.79     40.90 o
  24   8   2       16.53       37.72     40.06 o
  25   8   2        4.09        0.92     63.22 o
   1   9   2      667.93      720.70     37.41 o
   2   9   2      157.83      195.21     23.12 o
   3   9   2      100.04      132.64     21.69 o
   4   9   2       13.32        2.52     19.31 o
   5   9   2      111.36      116.17     21.51 o
   6   9   2      109.07       94.88     21.29 o
   7   9   2      508.85      487.38     31.32 o
   8   9   2      322.40      365.39     27.97 o
   9   9   2       29.82       33.66     29.01 o
  10   9   2     1560.27     1537.05     55.04 o
  11   9   2      442.26      467.71     34.71 o
  12   9   2       18.21      -13.02     23.99 o
  13   9   2        3.77       20.00     24.38 o
  14   9   2      320.76      288.13     33.68 o
  15   9   2       18.85        7.56     24.20 o
  16   9   2      398.79      490.04     40.15 o
  17   9   2        3.63       -0.81     28.16 o
  18   9   2        2.38        6.14     27.88 o
  19   9   2        4.74       30.46     38.65 o
  20   9   2       23.47        0.02     39.64 o
  21   9   2        4.77      -43.84     37.20 o
  22   9   2       56.81       81.75     47.22 o
  23   9   2        4.35      -36.41     39.23 o
  24   9   2        9.42       -4.15     44.40 o
   0  10   2      179.27       79.35     35.26 o
   1  10   2      572.00      526.10     33.33 o
   2  10   2        7.92        8.99     21.04 o
   3  10   2      150.68      137.62     36.65 o
   4  10   2       73.60       94.84     22.99 o
   5  10   2      398.91      376.06     30.82 o
   6  10   2       53.34       45.61     22.11 o
   7  10   2     1191.47     1119.98     51.75 o
   8  10   2      138.45      124.96     24.66 o
   9  10   2      246.52      209.26     27.37 o
  10  10   2        8.46       20.64     21.73 o
  11  10   2      145.14      187.30     29.00 o
  12  10   2        2.43      -36.74     24.49 o
  13  10   2        2.50      -22.68     33.77 o
  14  10   2       71.88       71.97     33.99 o
  15  10   2        6.29       39.68     27.23 o
  16  10   2       67.66       85.58     30.94 o
  17  10   2        6.61       -7.99     28.62 o
  18  10   2        0.04        6.00     38.60 o
  19  10   2        1.30      -35.08     38.71 o
  20  10   2       43.07       76.97     45.66 o
  21  10   2        3.46      -21.14     41.17 o
  22  10   2       22.12        2.39     43.14 o
   1  11   2        2.30        7.88     19.58 o
   2  11   2       44.28        2.86     21.10 o
   3  11   2      123.11       85.60     24.23 o
   4  11   2       52.54       72.24     26.65 o
   5  11   2      247.78      185.77     30.60 o
   6  11   2       24.45        1.73     21.70 o
   7  11   2      139.96      162.25     36.43 o
   8  11   2        5.74        5.51     29.94 o
   9  11   2       11.04        6.61     21.85 o
  10  11   2      143.56      178.14     27.62 o
  11  11   2        3.55       -3.81     22.29 o
  12  11   2        1.90      -19.31     24.81 o
  13  11   2       63.82       84.40     44.89 o
  14  11   2       12.39       14.73     28.42 o
  15  11   2      122.04      140.41     34.15 o
  16  11   2        0.08      -26.98     28.52 o
  17  11   2       29.96       20.83     35.73 o
  18  11   2        1.54      -28.89     44.10 o
  19  11   2        2.88       11.64     43.45 o
  20  11   2        0.14        4.66     48.18 o
   0  12   2      224.36      173.19     37.40 o
   1  12   2      619.06      627.95     37.13 o
   2  12   2       19.84       60.54     23.47 o
   3  12   2       28.45        8.97     23.61 o
   4  12   2      137.27      131.37     27.19 o
   5  12   2      103.54       81.85     26.10 o
   6  12   2       25.88       37.45     24.56 o
   7  12   2       66.77       70.01     26.65 o
   8  12   2       16.90        7.92     23.78 o
   9  12   2       73.53       71.67     25.90 o
  10  12   2        8.05      -17.00     24.25 o
  11  12   2       48.30       46.85     26.21 o
  12  12   2       10.50       26.87     25.93 o
  13  12   2        0.37       10.49     27.92 o
  14  12   2       67.48       82.51     30.51 o
  15  12   2        0.05       21.11     28.46 o
  16  12   2      135.73      104.62     36.73 o
  17  12   2        4.44      -15.07     38.04 o
   1  13   2        0.36        6.67     23.41 o
   2  13   2       55.26       34.56     23.86 o
   3  13   2       37.66       37.33     23.59 o
   4  13   2       91.69      101.45     26.84 o
   5  13   2       42.21       -0.41     25.38 o
   6  13   2        2.54      -36.01     24.01 o
   7  13   2       12.79       16.36     28.82 o
   8  13   2      125.13       92.41     28.84 o
   9  13   2        0.08      -19.69     26.44 o
  10  13   2       14.17       50.71     28.52 o
  11  13   2       12.81       39.98     27.85 o
  12  13   2        1.55       26.91     27.78 o
  13  13   2        2.80       13.48     30.96 o
  14  13   2       22.50       53.65     32.30 o
   0  14   2       82.37       98.50     41.19 o
   1  14   2        1.28        3.02     25.78 o
   2  14   2       15.26        7.06     25.87 o
   3  14   2        0.16      -34.43     24.60 o
   4  14   2        1.59       -8.48     24.86 o
   5  14   2       40.70        6.18     24.89 o
   6  14   2       31.15       25.67     26.18 o
   7  14   2        8.09       -5.46     25.90 o
   8  14   2       13.60       56.10     30.48 o
   9  14   2        0.41       -7.40     28.96 o
  10  14   2       18.30       13.56     29.29 o
   1   1   3     4326.88     4077.69     41.00 o
   2   1   3       32.74       42.09      6.68 o
   3   1   3       60.61       58.45      6.03 o
   4   1   3    32253.83    31324.44    266.97 o
   5   1   3    30411.34    30428.94    287.71 o
   6   1   3     2330.77     2339.45     31.86 o
   7   1   3     1896.72     2030.45     31.97 o
   8   1   3     2362.34     2308.73     52.31 o
   9   1   3     2276.19     2214.06     52.75 o
  10   1   3      933.78      918.21     37.50 o
  11   1   3      526.91      458.83     28.45 o
  12   1   3     1928.94     1842.94     70.22 o
  13   1   3      419.68      499.20     33.15 o
  14   1   3       12.03       12.25     13.42 o
  15   1   3      747.47      848.67     31.76 o
  16   1   3      114.92       96.94     17.29 o
  17   1   3      356.69      345.15     26.22 o
  18   1   3      165.37      174.59     27.42 o
  19   1   3        0.68      -35.22     23.48 o
  20   1   3      102.57       88.49     42.80 o
  21   1   3      355.55      324.68     41.31 o
  22   1   3       73.76       80.78     24.24 o
  23   1   3        4.86       39.12     23.42 o
  24   1   3       82.54       86.90     26.69 o
  25   1   3       28.03       29.38     25.36 o
  26   1   3        0.14       45.66     31.78 o
  27   1   3       31.57       52.66     35.07 o
  28   1   3        0.36      -21.46     32.23 o
  29   1   3        6.07      -10.23     38.28 o
   0   2   3     2205.15     2208.63     44.20 o
   1   2   3      561.31      539.96     14.46 o
   2   2   3     1969.44     1785.28     24.36 o
   3   2   3        4.34       15.51      7.34 o
   4   2   3     6317.37     6159.88     70.02 o
   5   2   3       48.82       82.37     12.16 o
   6   2   3    19639.77    18920.84    195.99 o
   7   2   3      209.71      220.88     15.55 o
   8   2   3        0.81      -19.57     13.05 o
   9   2   3      162.30      262.09     26.29 o
  10   2   3     8773.37     8736.34    168.91 o
  11   2   3      160.16      194.45     25.34 o
  12   2   3       43.77       46.88     20.14 o
  13   2   3      270.07      275.96     30.08 o
  14   2   3        0.46      -15.68     12.78 o
  15   2   3        7.63       22.92     18.72 o
  16   2   3        6.14      -11.16     15.79 o
  17   2   3       11.24        8.43     17.84 o
  18   2   3      814.76      906.20     43.06 o
  19   2   3       97.04      197.46     38.29 o
  20   2   3      521.38      438.10     45.05 o
  21   2   3        9.01       61.24     27.16 o
  22   2   3      105.65       96.39     30.43 o
  23   2   3      256.97      240.74     35.92 o
  24   2   3        1.45      -24.73     27.87 o
  25   2   3       35.96       61.88     30.75 o
  26   2   3        6.74       66.27     27.68 o
  27   2   3       27.18        6.41     28.45 o
  28   2   3       15.06      -19.45     32.86 o
  29   2   3       22.85        9.56     53.50 o
   1   3   3     4242.64     4319.51     50.02 o
   2   3   3       31.63       44.70      9.05 o
   3   3   3     1098.35      969.92     20.12 o
   4   3   3     3244.07     3255.29     47.39 o
   5   3   3     2728.60     2762.86     43.34 o
   6   3   3    20794.27    20914.45    217.35 o
   7   3   3     4399.87     4542.64     67.87 o
   8   3   3     3960.67     4113.05     69.77 o
   9   3   3      104.00      113.44     14.45 o
  10   3   3      161.53      140.74     15.33 o
  11   3   3       68.01       64.49     13.86 o
  12   3   3      255.58      335.78     22.38 o
  13   3   3      477.91      484.08     37.49 o
  14   3   3      789.81      888.77     28.87 o
  15   3   3       28.45       27.55     12.74 o
  16   3   3        7.78        7.78     21.37 o
  17   3   3       95.47      197.26     68.66 o
  18   3   3       76.57       58.04     28.71 o
  19   3   3        0.29        6.25     26.05 o
  20   3   3       56.45       49.44     59.69 o
  21   3   3      175.87      252.65     38.48 o
  22   3   3        4.57      -18.18     36.48 o
  23   3   3        1.34      -40.72     27.14 o
  24   3   3      156.63      160.22     57.36 o
  25   3   3      145.47      185.20     37.22 o
  26   3   3       41.58       50.17     34.82 o
  27   3   3        0.72       24.39     31.32 o
  28   3   3       11.22       33.03     34.10 o
  29   3   3        3.98       36.05     32.42 o
   0   4   3     5019.62     5286.50    111.16 o
   1   4   3      426.48      448.64     16.77 o
   2   4   3      662.67      735.66     23.98 o
   3   4   3     2489.10     2340.38     36.85 o
   4   4   3       31.77       37.69     11.78 o
   5   4   3       25.98       29.25     14.48 o
   6   4   3     5833.50     5987.01     87.10 o
   7   4   3     1020.76     1130.85     31.46 o
   8   4   3     9218.08     9099.41    135.19 o
   9   4   3       12.89       26.58     14.17 o
  10   4   3       91.76      108.47     16.87 o
  11   4   3     2810.48     2753.20     62.61 o
  12   4   3     1694.04     1587.87     42.51 o
  13   4   3       33.70       22.89     14.64 o
  14   4   3      121.94      146.25     20.55 o
  15   4   3        1.18       -1.11     16.16 o
  16   4   3       90.95       90.08     16.67 o
  17   4   3       10.11        5.99     24.37 o
  18   4   3      256.50      284.16     26.97 o
  19   4   3        6.07      -12.65     19.53 o
  20   4   3      167.37      103.32     33.01 o
  21   4   3       79.74       26.89     35.89 o
  22   4   3      336.75      327.31     46.25 o
  23   4   3       35.71       27.83     32.94 o
  24   4   3        5.24       86.21     36.58 o
  25   4   3        3.33        0.40     33.41 o
  26   4   3        0.31       23.88     36.93 o
  27   4   3        0.04      -14.52     32.22 o
  28   4   3        1.52      -15.00     34.88 o
   1   5   3       53.25      112.60     14.92 o
   2   5   3        3.32       11.55     12.47 o
   3   5   3       37.43       27.90     13.39 o
   4   5   3     3824.80     3888.11     64.67 o
   5   5   3     2244.06     2162.80     44.67 o
   6   5   3      506.64      592.90     26.73 o
   7   5   3     1759.27     1711.96     40.72 o
   8   5   3      499.00      715.79     32.20 o
   9   5   3      147.34      166.89     20.02 o
  10   5   3     1183.57     1252.33     40.75 o
  11   5   3      371.16      387.53     25.86 o
  12   5   3      335.31      322.44     24.76 o
  13   5   3       35.91       52.90     17.24 o
  14   5   3        0.04       22.52     16.63 o
  15   5   3     1799.57     1809.49     56.22 o
  16   5   3        6.90       22.79     19.98 o
  17   5   3      910.49      960.35     44.83 o
  18   5   3      108.68      116.62     23.89 o
  19   5   3       30.65       74.35     49.56 o
  20   5   3      167.19      195.12     45.99 o
  21   5   3       81.07       57.58     34.33 o
  22   5   3       18.94       58.34     46.27 o
  23   5   3      114.45      118.22     41.49 o
  24   5   3        0.02       -4.38     32.88 o
  25   5   3       12.55       25.41     39.35 o
  26   5   3        0.45      -11.47     37.22 o
  27   5   3       87.03       94.53     43.94 o
  28   5   3        0.78       -7.80     42.12 o
   0   6   3      202.61      192.13     29.75 o
   1   6   3        1.89        9.78     13.66 o
   2   6   3      241.93      303.37     28.24 o
   3   6   3      140.95      205.68     19.22 o
   4   6   3     2286.11     2540.30     65.14 o
   5   6   3     1444.02     1482.03     36.20 o
   6   6   3        0.77       19.14     13.56 o
   7   6   3      419.83      421.34     25.87 o
   8   6   3        0.03        9.58     14.84 o
   9   6   3      236.37      264.41     33.27 o
  10   6   3      960.40      949.96     40.41 o
  11   6   3      227.05      279.12     25.44 o
  12   6   3        3.06       15.91     17.12 o
  13   6   3       70.01       63.22     26.21 o
  14   6   3       66.00       57.16     20.99 o
  15   6   3       10.10       15.34     19.96 o
  16   6   3       65.41       71.78     25.29 o
  17   6   3        0.42      -20.20     21.30 o
  18   6   3       14.95        1.02     22.92 o
  19   6   3       37.18       21.38     42.04 o
  20   6   3      109.85       88.66     37.34 o
  21   6   3      239.59      261.66     99.53 o
  22   6   3        0.76      -32.39     32.08 o
  23   6   3        0.04       50.30     49.71 o
  24   6   3        2.13       -6.10     37.37 o
  25   6   3        2.33       -1.59     33.19 o
  26   6   3        1.31       30.23     43.04 o
  27   6   3        5.29       -1.97     38.25 o
   1   7   3      727.08      734.89     32.43 o
   2   7   3      576.79      583.16     29.29 o
   3   7   3     1976.54     2061.50     66.76 o
   4   7   3        1.70       -5.07     15.46 o
   5   7   3       14.36        7.75     17.32 o
   6   7   3      221.18      181.08     19.05 o
   7   7   3      500.53      508.41     34.70 o
   8   7   3        1.70        8.44     15.58 o
   9   7   3      525.34      502.98     30.15 o
  10   7   3      126.66      141.52     23.28 o
  11   7   3       17.17       -3.51     17.97 o
  12   7   3      121.21      131.04     24.81 o
  13   7   3      300.11      281.69     29.57 o
  14   7   3      628.86      698.89     40.77 o
  15   7   3       91.04       55.67     29.64 o
  16   7   3      396.94      373.55     33.35 o
  17   7   3      139.01      152.11     34.77 o
  18   7   3       74.17      140.13     39.80 o
  19   7   3       12.14       16.78     34.45 o
  20   7   3       80.35       34.37     35.66 o
  21   7   3       94.06      124.18     39.58 o
  22   7   3       47.90       27.64     60.39 o
  23   7   3       88.56       40.77     40.96 o
  24   7   3        0.59       30.43     54.95 o
  25   7   3        0.10       12.06     38.95 o
  26   7   3       24.70       41.93     44.80 o
   0   8   3      856.79      872.01     58.98 o
   1   8   3       10.33       -9.96     16.23 o
   2   8   3        0.23      -15.71     15.77 o
   3   8   3       79.87       89.17     25.17 o
   4   8   3      119.57      103.61     18.93 o
   5   8   3        6.52       10.88     16.08 o
   6   8   3      297.77      290.20     23.50 o
   7   8   3      434.66      519.93     29.03 o
   8   8   3      305.06      279.11     24.14 o
   9   8   3       30.87        8.78     19.06 o
  10   8   3       66.69       47.89     20.60 o
  11   8   3        9.94       20.30     21.47 o
  12   8   3     1326.88     1358.94     56.12 o
  13   8   3       79.93      122.79     27.26 o
  14   8   3      183.88      193.48     28.92 o
  15   8   3      422.75      460.00     37.69 o
  16   8   3      916.38     1046.48     62.23 o
  17   8   3       40.44       58.98     27.74 o
  18   8   3      350.43      404.49     51.85 o
  19   8   3       52.67       53.47     39.94 o
  20   8   3       61.62      113.03     42.27 o
  21   8   3        0.71       18.94     37.34 o
  22   8   3        0.32       44.53     38.51 o
  23   8   3        1.79       29.32     39.36 o
  24   8   3       12.45       10.16     49.05 o
  25   8   3       14.13       33.29     43.02 o
   1   9   3       23.68       58.65     33.77 o
   2   9   3     2512.08     2341.40     66.15 o
   3   9   3      443.82      444.05     29.39 o
   4   9   3       29.38       36.27     19.30 o
   5   9   3        0.09      -17.18     18.06 o
   6   9   3        5.72      -26.24     17.50 o
   7   9   3       43.67       39.01     19.78 o
   8   9   3       27.36        0.00     19.21 o
   9   9   3        1.58       14.57     20.41 o
  10   9   3      752.18      762.08     41.41 o
  11   9   3      100.25       75.64     23.58 o
  12   9   3      565.29      557.92     38.00 o
  13   9   3        3.47       14.84     24.42 o
  14   9   3        2.25      -34.42     22.95 o
  15   9   3       47.77       76.76     28.10 o
  16   9   3        9.92       37.74     25.97 o
  17   9   3       16.61       27.53     32.80 o
  18   9   3       36.48        4.19     36.70 o
  19   9   3       22.17       41.89     41.19 o
  20   9   3       15.51        2.86     39.07 o
  21   9   3       28.50      -45.70     38.22 o
  22   9   3        1.34        6.11     41.78 o
  23   9   3        0.21       28.26     46.89 o
   0  10   3     4521.42     4232.28    121.78 o
   1  10   3      416.09      437.89     34.96 o
   2  10   3      162.80      172.70     25.43 o
   3  10   3      152.19      117.03     24.35 o
   4  10   3     1585.32     1520.44     51.31 o
   5  10   3       90.03      115.63     23.87 o
   6  10   3      486.91      434.58     32.14 o
   7  10   3       51.67       34.12     23.23 o
   8  10   3      112.25       80.31     23.19 o
   9  10   3      101.86       73.96     22.90 o
  10  10   3       18.59        8.72     21.62 o
  11  10   3       23.36       59.85     25.43 o
  12  10   3       55.04       31.91     24.53 o
  13  10   3        0.01       31.96     24.02 o
  14  10   3       32.76       62.80     27.93 o
  15  10   3        2.90      -34.36     24.25 o
  16  10   3       57.63        1.47     33.58 o
  17  10   3       12.10       33.19     34.62 o
  18  10   3       51.32       10.90     39.73 o
  19  10   3       25.66       47.50     43.24 o
  20  10   3       19.53       21.35     58.42 o
  21  10   3        0.88      -19.43     42.04 o
  22  10   3       44.17       29.42     72.46 o
   1  11   3       29.48       28.91     22.24 o
   2  11   3       75.30       77.76     23.68 o
   3  11   3      136.36      156.15     25.64 o
   4  11   3      274.60      219.22     27.70 o
   5  11   3       31.07       24.62     22.66 o
   6  11   3      361.44      320.10     31.17 o
   7  11   3      148.20      189.03     28.20 o
   8  11   3      164.04      153.65     26.60 o
   9  11   3       74.20      107.52     29.52 o
  10  11   3      162.28      185.84     28.68 o
  11  11   3       73.70       39.32     25.88 o
  12  11   3       42.51       -9.14     24.83 o
  13  11   3       62.93       94.92     28.59 o
  14  11   3       11.31       15.96     25.69 o
  15  11   3      166.76      214.21     33.21 o
  16  11   3       29.47       52.49     32.36 o
  17  11   3       22.76        1.83     31.83 o
  18  11   3        1.33       -5.41     31.55 o
  19  11   3       19.35      -22.52     35.16 o
   0  12   3      355.97      376.79     45.27 o
   1  12   3        1.06      -30.60     20.40 o
   2  12   3      211.22      171.92     29.16 o
   3  12   3       29.63       60.83     25.61 o
   4  12   3       47.30        2.25     23.50 o
   5  12   3       29.42        9.92     24.29 o
   6  12   3      271.56      285.15     32.70 o
   7  12   3        0.69       -1.94     23.99 o
   8  12   3        6.98        9.96     24.16 o
   9  12   3       35.41       14.22     25.51 o
  10  12   3        3.03      -20.08     23.47 o
  11  12   3        2.51       10.83     27.11 o
  12  12   3       21.57      -16.30     27.87 o
  13  12   3       13.66       -6.65     26.51 o
  14  12   3        0.02      -27.30     36.30 o
  15  12   3       27.13      -26.38     49.66 o
  16  12   3        2.81       17.56     32.45 o
  17  12   3        5.05       -6.25     33.72 o
   1  13   3       10.55       39.90     23.21 o
   2  13   3      157.98      136.65     27.39 o
   3  13   3       77.03       58.73     27.03 o
   4  13   3       46.42       17.71     34.39 o
   5  13   3        0.99       63.86     26.77 o
   6  13   3        3.29      -18.03     27.17 o
   7  13   3       53.81       66.77     28.53 o
   8  13   3        0.12       -4.04     25.90 o
   9  13   3       20.47       19.86     27.31 o
  10  13   3       14.25        8.06     26.51 o
  11  13   3       46.46       55.39     31.65 o
  12  13   3        0.69      -25.25     28.17 o
  13  13   3        0.16       24.50     30.48 o
  14  13   3        0.01      -29.36     36.02 o
   0  14   3       59.08       44.81     36.05 o
   1  14   3        9.34      -17.09     24.50 o
   2  14   3        3.42        6.47     25.57 o
   3  14   3        2.72      -31.11     25.31 o
   4  14   3       43.16       42.98     26.42 o
   5  14   3        8.01        2.74     26.57 o
   6  14   3       45.48       73.70     31.37 o
   7  14   3        0.03      -41.32     27.55 o
   8  14   3       13.31       18.87     29.37 o
   9  14   3        2.32      -29.82     28.52 o
   0   0   4     6466.20     6439.50    152.15 o
   1   0   4    11871.09    12361.80    190.19 o
   2   0   4     2751.75     3144.14     69.91 o
   3   0   4     1121.11     1298.28     49.33 o
   4   0   4       49.00       57.06     11.48 o
   5   0   4      986.01      980.24     20.50 o
   6   0   4    23912.75    22678.97    291.41 o
   7   0   4       32.05       59.37     12.24 o
   8   0   4     9686.85     8679.74    190.01 o
   9   0   4     3357.71     3129.89    121.49 o
  10   0   4    10061.35    10160.27    235.22 o
  11   0   4     7084.48     7292.73    182.00 o
  12   0   4     3113.18     3272.95     75.09 o
  13   0   4     2729.75     2683.24     67.14 o
  14   0   4     1667.40     1734.66     54.08 o
  15   0   4      819.86      942.34     42.15 o
  16   0   4      544.64      607.25     39.75 o
  17   0   4      445.62      431.13     30.26 o
  18   0   4     3258.61     3063.74    101.50 o
  19   0   4      119.93      205.30     45.28 o
  20   0   4     1140.82     1103.62     64.13 o
  21   0   4      176.13      155.11     36.37 o
  22   0   4       86.97      185.42     37.23 o
  23   0   4        0.61       20.33     31.52 o
  24   0   4       19.25        2.80     41.03 o
  25   0   4       14.64      -59.30     39.54 o
  26   0   4       13.28      -22.38     42.53 o
  27   0   4        1.93      -62.71     75.16 o
  28   0   4        0.77      -26.10     99.87 o
  29   0   4        0.27       -4.77     49.97 o
   1   1   4     1803.16     1598.72     24.47 o
   2   1   4     4052.86     3664.07     46.16 o
   3   1   4     3959.30     4073.47     38.87 o
   4   1   4     1098.93      936.40     16.49 o
   5   1   4       35.97       56.25      5.92 o
   6   1   4      127.35       80.54      8.83 o
   7   1   4      773.98      788.02     18.84 o
   8   1   4      670.11      690.89     24.32 o
   9   1   4     6007.60     5253.50     86.63 o
  10   1   4       31.16       25.52     13.00 o
  11   1   4     1061.65     1031.82     30.32 o
  12   1   4      765.92      768.60     33.53 o
  13   1   4      129.63      163.83     20.21 o
  14   1   4       18.28       27.24     20.50 o
  15   1   4     1319.01     1259.56     36.47 o
  16   1   4      185.82      178.10     25.84 o
  17   1   4      504.62      475.88     32.71 o
  18   1   4       42.23       26.09     21.07 o
  19   1   4      135.51      125.98     39.50 o
  20   1   4      149.94      145.16     30.14 o
  21   1   4      195.06      225.34     32.99 o
  22   1   4       93.46       45.90     24.25 o
  23   1   4        0.38      -28.36     21.88 o
  24   1   4       36.08       44.50     24.99 o
  25   1   4        1.11       -8.51     24.82 o
  26   1   4       26.40        4.57     26.75 o
  27   1   4        0.01       15.18     31.89 o
  28   1   4        0.24      -31.68     31.99 o
  29   1   4        2.52       40.04     37.60 o
   0   2   4      852.53      991.28     29.42 o
   1   2   4      411.42      386.25     14.79 o
   2   2   4      718.98      744.13     25.41 o
   3   2   4     3515.79     3412.52     41.76 o
   4   2   4      341.49      395.93     14.89 o
   5   2   4      518.21      443.88     12.71 o
   6   2   4     2649.24     2643.03     35.84 o
   7   2   4     8550.15     8566.04     97.26 o
   8   2   4     2933.95     2571.53     47.07 o
   9   2   4     4495.31     4371.75     69.25 o
  10   2   4     1947.54     1961.51     41.55 o
  11   2   4      196.14      234.87     21.22 o
  12   2   4        0.07       -1.18     24.47 o
  13   2   4       27.16       40.48     22.96 o
  14   2   4      998.89      903.08     49.61 o
  15   2   4       67.56       69.28     29.43 o
  16   2   4        0.09        8.61     23.72 o
  17   2   4        7.16       11.61     24.37 o
  18   2   4       66.07       48.08     23.61 o
  19   2   4       29.05      -33.03     22.02 o
  20   2   4      158.29      149.85     31.29 o
  21   2   4      461.31      430.40     40.68 o
  22   2   4      314.90      324.25     39.08 o
  23   2   4       87.98      -21.38     25.91 o
  24   2   4       50.22       32.38     28.40 o
  25   2   4        5.69       12.41     28.57 o
  26   2   4        0.51        7.78     27.18 o
  27   2   4        2.40      -11.07     26.29 o
  28   2   4        3.29      -20.93     27.11 o
  29   2   4        0.07      -16.11     34.42 o
   1   3   4     1309.46     1310.20     24.45 o
   2   3   4      546.65      495.95     15.65 o
   3   3   4    13751.55    12910.29    151.28 o
   4   3   4      157.36      183.83     12.56 o
   5   3   4     1551.53     1482.12     29.12 o
   6   3   4     2594.17     2609.55     47.36 o
   7   3   4     3984.36     4078.18     62.66 o
   8   3   4      537.69      506.82     32.51 o
   9   3   4     1145.77     1064.28     43.62 o
  10   3   4     1811.66     1701.67     68.45 o
  11   3   4      116.63      118.28     18.21 o
  12   3   4      644.29      715.63     37.88 o
  13   3   4      524.71      543.85     45.57 o
  14   3   4      222.94      307.78     43.42 o
  15   3   4      589.88      544.30     42.50 o
  16   3   4      289.57      283.35     35.67 o
  17   3   4      561.20      550.61     51.64 o
  18   3   4        8.33       -8.67     26.29 o
  19   3   4       20.99      -26.40     45.22 o
  20   3   4        5.36      -25.10     26.53 o
  21   3   4      201.73      256.58     69.70 o
  22   3   4       20.96       57.40     33.56 o
  23   3   4       68.78       16.38     28.35 o
  24   3   4       96.58      146.34     40.38 o
  25   3   4        8.06       12.62     29.23 o
  26   3   4       89.14       80.59     34.86 o
  27   3   4       44.67       43.29     33.69 o
  28   3   4       10.20       18.03     33.35 o
   0   4   4        0.15      -20.81     18.88 o
   1   4   4      173.15      198.17     13.26 o
   2   4   4      477.53      467.39     18.81 o
   3   4   4     1148.28     1340.68     28.89 o
   4   4   4       37.20       55.55     11.93 o
   5   4   4      656.42      660.58     25.55 o
   6   4   4     1471.97     1358.32     37.99 o
   7   4   4       19.91       31.05     12.80 o
   8   4   4     3311.83     3400.76     58.52 o
   9   4   4      115.51      129.15     23.48 o
  10   4   4     1114.87     1067.35     32.06 o
  11   4   4      923.88      938.48     41.13 o
  12   4   4      178.50      196.65     18.24 o
  13   4   4       44.06       66.25     25.56 o
  14   4   4        3.34       44.49     28.34 o
  15   4   4        0.66       17.95     24.50 o
  16   4   4       58.03       19.98     28.00 o
  17   4   4       67.49       19.74     27.57 o
  18   4   4      124.80       55.57     31.77 o
  19   4   4        6.68       15.87     29.29 o
  20   4   4       51.34        6.81     38.68 o
  21   4   4       23.79       -2.46     29.32 o
  22   4   4       47.47       42.46     41.07 o
  23   4   4       55.76       14.70     32.22 o
  24   4   4       26.00       44.40     45.41 o
  25   4   4       14.13        6.16     33.36 o
  26   4   4       41.45       18.56     34.72 o
  27   4   4       24.42       -0.54     32.29 o
  28   4   4       28.41       10.00     34.64 o
   1   5   4      804.77      812.90     39.75 o
   2   5   4      612.89      611.87     38.68 o
   3   5   4      135.71      145.03     19.27 o
   4   5   4     7195.19     7483.36    118.45 o
   5   5   4      733.33      777.23     51.16 o
   6   5   4      874.61      913.72     45.66 o
   7   5   4      110.86      148.86     17.06 o
   8   5   4      817.65      885.38     36.37 o
   9   5   4       32.79       33.18     14.35 o
  10   5   4       68.17       60.71     15.51 o
  11   5   4      418.02      373.18     27.78 o
  12   5   4        1.75        4.06     15.03 o
  13   5   4      381.71      366.90     31.34 o
  14   5   4      117.61      140.11     23.88 o
  15   5   4       17.99       28.80     16.31 o
  16   5   4       32.98       31.83     22.59 o
  17   5   4       18.59      -10.65     28.38 o
  18   5   4      147.90       75.76     33.59 o
  19   5   4        0.33       32.32     40.62 o
  20   5   4       78.51       72.33     35.40 o
  21   5   4      412.58      357.24     48.35 o
  22   5   4       58.89       78.54     48.47 o
  23   5   4       30.88      -10.32     33.88 o
  24   5   4       12.34        5.26     33.34 o
  25   5   4        1.10      -34.04     44.42 o
  26   5   4       10.58       36.29     39.43 o
  27   5   4        6.84       40.77     43.20 o
   0   6   4     1882.79     1790.92     82.63 o
   1   6   4      122.32      169.72     20.08 o
   2   6   4       18.03       43.23     14.96 o
   3   6   4      236.64      179.60     18.57 o
   4   6   4      305.33      314.72     25.22 o
   5   6   4       43.62       34.73     17.41 o
   6   6   4     1170.91     1287.34     45.22 o
   7   6   4       25.32       46.79     17.04 o
   8   6   4      917.27      917.50     54.33 o
   9   6   4       40.27       14.88     15.48 o
  10   6   4        1.84        1.03     15.18 o
  11   6   4      835.26      824.41     35.38 o
  12   6   4      972.22      912.88     36.58 o
  13   6   4      676.85      731.67     40.22 o
  14   6   4      269.31      298.89     27.48 o
  15   6   4      154.36      121.48     25.33 o
  16   6   4     1017.42     1040.13     45.69 o
  17   6   4      257.59      299.47     41.58 o
  18   6   4      367.27      486.50     50.32 o
  19   6   4      349.53      419.03     49.13 o
  20   6   4      136.67      178.47     42.67 o
  21   6   4       13.69       30.34     34.76 o
  22   6   4        7.41       61.68     36.89 o
  23   6   4       23.58       21.88     42.04 o
  24   6   4        0.03        1.60     38.08 o
  25   6   4        0.09      -50.13     37.45 o
  26   6   4       16.48       64.96     43.28 o
   1   7   4      305.41      327.15     29.12 o
   2   7   4      136.29      161.96     19.32 o
   3   7   4      543.54      501.58     37.78 o
   4   7   4       45.80       48.35     16.72 o
   5   7   4      451.18      464.59     27.20 o
   6   7   4      191.25      137.55     19.72 o
   7   7   4     1104.27     1147.46     65.61 o
   8   7   4       17.64       38.69     18.06 o
   9   7   4      722.87      736.16     35.71 o
  10   7   4      749.49      765.76     44.66 o
  11   7   4        8.72       11.66     17.50 o
  12   7   4      758.86      703.25     36.36 o
  13   7   4       15.76       52.74     19.71 o
  14   7   4       41.43       14.74     26.04 o
  15   7   4      232.21      267.31     29.20 o
  16   7   4      149.63      135.40     25.35 o
  17   7   4        1.52       33.72     32.10 o
  18   7   4       26.39       16.58     33.71 o
  19   7   4        0.01      -11.67     32.08 o
  20   7   4       35.08        4.48     33.81 o
  21   7   4       13.36       53.12     36.82 o
  22   7   4       10.51       37.57     39.93 o
  23   7   4       54.39      -37.14     37.15 o
  24   7   4        7.52      -18.87     40.60 o
  25   7   4        2.26        4.83     40.38 o
   0   8   4     1016.90     1028.13     63.24 o
   1   8   4      669.15      667.27     33.34 o
   2   8   4       79.80       84.21     19.62 o
   3   8   4      408.13      439.78     43.46 o
   4   8   4      304.39      263.86     28.28 o
   5   8   4       94.03       74.70     17.62 o
   6   8   4      560.44      539.70     28.46 o
   7   8   4        6.36       -5.93     20.57 o
   8   8   4      132.93      131.99     29.34 o
   9   8   4      131.17      187.84     24.32 o
  10   8   4      613.30      587.20     44.20 o
  11   8   4        1.69       17.40     20.47 o
  12   8   4       16.54       19.03     20.51 o
  13   8   4        3.26       12.82     20.33 o
  14   8   4      104.57       77.65     22.45 o
  15   8   4       26.41       55.89     22.71 o
  16   8   4       40.11       28.06     26.49 o
  17   8   4      113.99      140.18     35.11 o
  18   8   4       25.99       35.87     38.08 o
  19   8   4        0.33       32.27     34.78 o
  20   8   4        2.22       46.89     39.07 o
  21   8   4        0.00       44.87     41.06 o
  22   8   4        1.76       30.35     40.14 o
  23   8   4        0.01       25.59     42.65 o
  24   8   4        0.09       37.18     43.67 o
   1   9   4      848.20      868.11     42.67 o
   2   9   4      297.10      295.16     33.87 o
   3   9   4      646.88      691.74     37.07 o
   4   9   4      385.14      375.69     30.17 o
   5   9   4      365.98      341.97     30.63 o
   6   9   4        1.68      -17.38     17.53 o
   7   9   4      101.70       64.85     23.72 o
   8   9   4       70.71       51.77     23.75 o
   9   9   4      205.75      220.92     27.93 o
  10   9   4       78.27       84.96     23.49 o
  11   9   4      355.05      303.16     30.94 o
  12   9   4       99.63      131.52     36.26 o
  13   9   4      191.09      276.10     30.97 o
  14   9   4        9.93       18.06     23.61 o
  15   9   4       91.82      101.99     35.93 o
  16   9   4      171.26      210.39     34.00 o
  17   9   4       38.84       19.50     28.13 o
  18   9   4        7.43       55.53     29.81 o
  19   9   4        0.27      -10.67     33.29 o
  20   9   4      136.94      123.75     47.49 o
  21   9   4       49.59       -3.76     40.42 o
  22   9   4       68.63      116.18     46.04 o
  23   9   4        3.40       13.95     46.32 o
   0  10   4      189.74      245.18     41.51 o
   1  10   4      897.29      937.99     44.48 o
   2  10   4      605.02      653.02     50.76 o
   3  10   4      205.96      263.56     36.37 o
   4  10   4      135.60       87.73     22.82 o
   5  10   4       64.73       68.78     22.51 o
   6  10   4      251.59      308.97     28.51 o
   7  10   4      130.43       55.68     23.00 o
   8  10   4      135.34      192.67     29.50 o
   9  10   4       84.27       82.96     26.01 o
  10  10   4       26.69       22.91     23.74 o
  11  10   4       15.47       15.37     23.41 o
  12  10   4       45.17       51.18     25.16 o
  13  10   4       33.92       56.88     26.16 o
  14  10   4       22.29        7.25     29.16 o
  15  10   4      114.05      152.61     33.48 o
  16  10   4        0.93       -9.79     27.61 o
  17  10   4       32.84       52.41     32.22 o
  18  10   4        4.36      -11.43     30.41 o
  19  10   4        4.90      -16.43     33.33 o
  20  10   4       30.98      102.98     39.69 o
  21  10   4       15.00       26.98     38.21 o
   1  11   4       96.92      114.90     27.60 o
   2  11   4       13.63       -4.09     21.73 o
   3  11   4        0.16       13.35     21.59 o
   4  11   4       17.67       20.64     22.56 o
   5  11   4        0.05       17.50     22.87 o
   6  11   4        4.76       21.08     23.21 o
   7  11   4        0.94      -31.75     21.17 o
   8  11   4       24.99       57.14     23.57 o
   9  11   4       10.16       14.33     25.57 o
  10  11   4        0.77       29.92     33.61 o
  11  11   4        2.78       14.84     25.25 o
  12  11   4        2.59       51.59     27.47 o
  13  11   4        1.34      -18.73     29.31 o
  14  11   4        2.56      -28.39     28.84 o
  15  11   4       73.68       16.65     33.13 o
  16  11   4       33.11       85.20     34.00 o
  17  11   4        1.22      -31.29     30.90 o
  18  11   4        6.31       25.45     33.48 o
  19  11   4        0.12       22.20     37.49 o
   0  12   4       26.10        7.53     36.73 o
   1  12   4        0.95       -7.22     22.75 o
   2  12   4       46.35       72.36     25.74 o
   3  12   4       67.99       47.45     29.18 o
   4  12   4      281.12      269.35     31.70 o
   5  12   4      201.12      229.22     30.64 o
   6  12   4      108.55       92.85     26.77 o
   7  12   4       71.23      108.78     27.92 o
   8  12   4      129.98       70.59     26.33 o
   9  12   4        0.06        7.93     26.97 o
  10  12   4        1.03        3.40     27.18 o
  11  12   4       26.40       52.45     29.97 o
  12  12   4      103.19      109.54     31.59 o
  13  12   4       33.56       12.71     38.75 o
  14  12   4        3.20      -20.32     31.89 o
  15  12   4        3.18       98.43     36.07 o
  16  12   4        0.03        3.29     36.51 o
   1  13   4        2.65       48.97     27.73 o
   2  13   4       89.95       18.70     26.57 o
   3  13   4       30.70       11.20     26.77 o
   4  13   4       28.30        3.06     26.45 o
   5  13   4       25.25       72.90     29.23 o
   6  13   4        5.97        5.74     26.29 o
   7  13   4       41.19       31.58     31.11 o
   8  13   4        0.51      -45.83     31.92 o
   9  13   4       49.88       40.30     34.00 o
  10  13   4        2.36        0.20     32.76 o
  11  13   4        3.75        4.82     31.80 o
  12  13   4       10.25      -39.50     35.17 o
  13  13   4       83.84      103.77     43.41 o
   0  14   4       14.75      -31.07     39.64 o
   1  14   4        4.02       21.58     28.90 o
   2  14   4        6.15      -10.07     37.48 o
   3  14   4        0.28       16.74     29.51 o
   4  14   4        0.02      -31.40     35.06 o
   5  14   4       42.22       46.62     36.00 o
   6  14   4       26.43       59.70     36.86 o
   7  14   4        2.14        3.57     34.77 o
   1   1   5      151.42      225.05     12.76 o
   2   1   5     3883.45     3640.69     50.59 o
   3   1   5      668.63      765.46     16.41 o
   4   1   5        1.90       10.85      6.29 o
   5   1   5      624.99      579.98     16.65 o
   6   1   5     1124.84     1118.08     18.15 o
   7   1   5     7660.34     7923.10     82.96 o
   8   1   5      317.67      297.47     12.96 o
   9   1   5     3582.50     3499.57     48.50 o
  10   1   5    12692.17    12502.66    161.08 o
  11   1   5     4160.65     4167.69     67.14 o
  12   1   5      513.55      486.03     23.89 o
  13   1   5        0.73       14.59     13.22 o
  14   1   5     1487.40     1481.96     38.09 o
  15   1   5       15.20       15.72     12.27 o
  16   1   5      619.47      673.16     26.21 o
  17   1   5      149.70      152.33     19.96 o
  18   1   5       20.93       35.38     17.67 o
  19   1   5        7.47       13.40     17.44 o
  20   1   5       66.87       22.02     21.89 o
  21   1   5       40.86        1.92     26.02 o
  22   1   5       96.13       87.50     25.68 o
  23   1   5        2.69       -5.55     23.74 o
  24   1   5        0.20       -2.07     23.32 o
  25   1   5        8.50       22.14     26.24 o
  26   1   5       31.40       23.74     27.50 o
  27   1   5        2.72      -18.44     26.86 o
  28   1   5        0.96      -28.59     33.19 o
   0   2   5     2090.85     2072.08     48.57 o
   1   2   5      562.27      562.77     16.70 o
   2   2   5        0.15        0.17      8.40 o
   3   2   5        0.01       11.35      7.92 o
   4   2   5     2773.54     2888.59     40.34 o
   5   2   5     4243.81     4401.34     56.11 o
   6   2   5     2609.46     2566.51     38.44 o
   7   2   5     2142.32     2102.59     34.75 o
   8   2   5     1474.04     1475.26     30.24 o
   9   2   5      382.39      413.77     19.25 o
  10   2   5      339.60      322.78     20.85 o
  11   2   5     1136.46     1141.64     47.86 o
  12   2   5      423.38      454.19     27.44 o
  13   2   5      363.95      367.37     25.65 o
  14   2   5      192.56      232.16     22.87 o
  15   2   5       43.57       26.77     16.80 o
  16   2   5      309.68      397.70     28.59 o
  17   2   5      253.84      250.75     25.89 o
  18   2   5      629.89      583.43     35.25 o
  19   2   5      358.90      443.90     48.45 o
  20   2   5      161.65      205.90     33.15 o
  21   2   5      168.64      183.82     33.46 o
  22   2   5       29.42       68.57     28.44 o
  23   2   5       37.45       80.49     31.24 o
  24   2   5       11.15       14.19     29.36 o
  25   2   5      204.49      240.69     39.36 o
  26   2   5       14.62       23.29     42.97 o
  27   2   5       18.80       -0.69     28.36 o
  28   2   5        3.50        4.79     29.89 o
   1   3   5     1705.20     1821.86     29.15 o
   2   3   5      645.63      714.39     19.06 o
   3   3   5     2037.43     1996.89     30.08 o
   4   3   5        4.35       30.82     10.11 o
   5   3   5      129.15      134.59     13.73 o
   6   3   5     1066.56     1063.59     23.63 o
   7   3   5     3244.31     3202.30     46.91 o
   8   3   5     1702.13     1714.75     36.65 o
   9   3   5      975.78     1020.78     34.62 o
  10   3   5       11.28       17.08     15.02 o
  11   3   5     2243.76     2187.58     54.49 o
  12   3   5      272.56      303.29     24.43 o
  13   3   5       14.47       34.02     19.46 o
  14   3   5        8.61      -11.15     18.13 o
  15   3   5      102.28      128.14     24.47 o
  16   3   5      214.81      230.82     28.73 o
  17   3   5       10.26      -28.71     20.95 o
  18   3   5       36.85       24.62     22.61 o
  19   3   5      929.24      931.61     61.00 o
  20   3   5      146.65      139.75     36.44 o
  21   3   5        3.30        9.11     26.55 o
  22   3   5       41.10       20.11     26.35 o
  23   3   5      127.23      112.66     47.98 o
  24   3   5        0.36       -9.06     30.26 o
  25   3   5        8.22       -0.32     38.93 o
  26   3   5        2.89      -11.71     31.63 o
  27   3   5        8.16      -22.85     31.41 o
  28   3   5        2.69       -5.39     33.45 o
   0   4   5      306.82      510.41     40.34 o
   1   4   5      608.11      701.04     25.40 o
   2   4   5      142.77      136.11     16.27 o
   3   4   5     5208.51     5375.45     80.00 o
   4   4   5      984.06     1095.04     35.70 o
   5   4   5     2968.22     2902.29     46.22 o
   6   4   5      388.89      407.98     22.91 o
   7   4   5     1561.32     1606.47     41.65 o
   8   4   5       40.12       37.57     14.89 o
   9   4   5      176.09      192.12     23.18 o
  10   4   5      143.93      144.84     19.69 o
  11   4   5      368.45      372.05     26.89 o
  12   4   5       44.69       39.24     19.99 o
  13   4   5      185.40      213.47     23.94 o
  14   4   5      826.98      919.42     41.95 o
  15   4   5       38.77       50.16     22.78 o
  16   4   5        7.59       12.05     23.11 o
  17   4   5     1382.89     1444.71     79.06 o
  18   4   5        9.86      -34.02     22.68 o
  19   4   5       83.81       73.60     32.84 o
  20   4   5      243.46      264.42     41.68 o
  21   4   5        7.76       11.29     30.86 o
  22   4   5        0.75      -50.57     35.70 o
  23   4   5        5.53       15.31     34.02 o
  24   4   5        3.09      -36.63     29.07 o
  25   4   5       30.35        2.68     32.83 o
  26   4   5        0.51       20.12     60.93 o
  27   4   5        0.35        0.96     32.64 o
   1   5   5       85.33       58.46     15.44 o
   2   5   5     3002.68     2934.71     57.01 o
   3   5   5     1218.82     1317.84     36.72 o
   4   5   5      558.38      495.66     25.75 o
   5   5   5     1325.83     1372.97     39.32 o
   6   5   5       71.06       90.80     17.81 o
   7   5   5       98.41      124.42     19.72 o
   8   5   5      290.01      336.08     21.89 o
   9   5   5       20.32        1.93     13.15 o
  10   5   5     2481.03     2272.75     55.25 o
  11   5   5       50.58       53.79     22.71 o
  12   5   5       74.75       62.50     15.10 o
  13   5   5        9.45       25.16     19.53 o
  14   5   5      308.99      359.67     30.84 o
  15   5   5      205.66      188.47     26.45 o
  16   5   5      328.92      389.64     36.33 o
  17   5   5       19.71        0.66     22.68 o
  18   5   5       56.38       40.49     32.69 o
  19   5   5       45.11       18.74     24.95 o
  20   5   5       24.37       30.22     27.58 o
  21   5   5       69.90       23.98     41.91 o
  22   5   5      141.20      123.24     39.58 o
  23   5   5       46.67       62.74     37.60 o
  24   5   5        0.05       -0.39     33.87 o
  25   5   5        2.51      -17.73     36.94 o
  26   5   5       42.44      120.44     70.62 o
  27   5   5        5.12       -1.99     36.41 o
   0   6   5     3852.75     3672.86     88.01 o
   1   6   5      868.74      841.03     36.97 o
   2   6   5      168.01      208.94     20.97 o
   3   6   5        1.33        8.82     15.56 o
   4   6   5      261.07      274.23     22.96 o
   5   6   5       47.80       46.80     17.24 o
   6   6   5        0.02        2.05     16.83 o
   7   6   5       64.00       98.66     19.88 o
   8   6   5      263.27      223.66     21.36 o
   9   6   5       34.91       38.75     16.40 o
  10   6   5       79.00      136.34     20.57 o
  11   6   5      163.01      136.45     20.28 o
  12   6   5       56.62       39.34     17.41 o
  13   6   5        3.10       -8.68     15.19 o
  14   6   5      177.27      165.91     22.71 o
  15   6   5      246.48      266.69     30.10 o
  16   6   5       34.58       45.09     29.47 o
  17   6   5       13.42       46.18     26.81 o
  18   6   5        1.93       26.33     26.92 o
  19   6   5      106.72       94.88     37.45 o
  20   6   5       33.99       42.08     28.13 o
  21   6   5        3.26      -13.75     27.08 o
  22   6   5       21.23       15.04     29.46 o
  23   6   5        7.04       21.95     29.35 o
  24   6   5        1.08      -10.36     39.30 o
  25   6   5       10.11      -51.82     38.91 o
  26   6   5        0.85       17.43     41.44 o
   1   7   5       88.94       66.96     19.03 o
   2   7   5     1217.98     1177.40     36.77 o
   3   7   5      100.45       80.97     25.60 o
   4   7   5     2508.05     2453.11     60.23 o
   5   7   5       10.88        1.13     18.08 o
   6   7   5        6.85      -14.04     17.08 o
   7   7   5       20.83       34.13     17.06 o
   8   7   5     1172.41     1099.76     52.95 o
   9   7   5      136.38      152.32     21.47 o
  10   7   5       47.26      133.50     20.84 o
  11   7   5     1379.83     1377.35     46.49 o
  12   7   5      576.44      583.09     37.35 o
  13   7   5      107.58      134.08     22.01 o
  14   7   5       46.15       26.90     19.27 o
  15   7   5        0.00      -32.16     21.44 o
  16   7   5        6.92      -16.26     22.67 o
  17   7   5      216.80      235.96     31.09 o
  18   7   5        9.95      -29.81     26.50 o
  19   7   5        2.37      -20.28     25.59 o
  20   7   5      183.89      206.15     38.14 o
  21   7   5       22.79       38.64     40.42 o
  22   7   5       93.99       12.08     38.26 o
  23   7   5        1.64      -32.79     29.66 o
  24   7   5        1.34       -0.93     50.21 o
  25   7   5        0.90      -43.89     37.22 o
   0   8   5       12.58       36.31     26.39 o
   1   8   5      523.36      610.76     45.46 o
   2   8   5       32.18        5.80     16.74 o
   3   8   5       26.34       28.49     23.74 o
   4   8   5       13.42       30.32     22.80 o
   5   8   5      139.26      172.80     24.98 o
   6   8   5       49.18       34.47     21.68 o
   7   8   5      575.94      580.45     34.99 o
   8   8   5       73.86      136.92     22.94 o
   9   8   5     1614.12     1464.18     50.40 o
  10   8   5     1073.43     1158.25     47.30 o
  11   8   5      138.30      138.15     23.61 o
  12   8   5        0.16       11.64     19.31 o
  13   8   5      571.21      643.10     37.60 o
  14   8   5       23.30        8.43     24.28 o
  15   8   5        1.70       -4.16     22.84 o
  16   8   5       79.51       52.11     26.99 o
  17   8   5      209.49      211.05     36.75 o
  18   8   5        0.03       -4.43     25.10 o
  19   8   5       40.66       55.92     32.30 o
  20   8   5       18.36       -2.53     32.40 o
  21   8   5        7.96       23.49     31.95 o
  22   8   5        4.95       54.32     33.67 o
  23   8   5       70.55      102.65     43.86 o
   1   9   5        8.66       43.14     19.91 o
   2   9   5      240.18      239.10     25.17 o
   3   9   5      261.86      345.05     31.77 o
   4   9   5       36.00       64.28     21.19 o
   5   9   5     1109.69     1047.60     65.53 o
   6   9   5       84.38      100.37     28.78 o
   7   9   5     1625.11     1628.84     63.39 o
   8   9   5      288.11      332.44     32.84 o
   9   9   5       47.98       30.98     21.73 o
  10   9   5       30.18       47.91     22.60 o
  11   9   5       38.26       11.95     21.48 o
  12   9   5       57.19       60.61     22.60 o
  13   9   5       14.60       32.84     21.67 o
  14   9   5       38.00       51.49     27.74 o
  15   9   5      164.02      157.69     33.62 o
  16   9   5        5.53       26.90     27.48 o
  17   9   5        7.06      -25.58     25.21 o
  18   9   5       39.39       31.72     29.72 o
  19   9   5        3.01       16.08     33.74 o
  20   9   5        1.85       25.65     39.83 o
  21   9   5        8.15       60.37     40.78 o
  22   9   5        1.71       23.12     41.80 o
   0  10   5        0.26       -5.24     41.03 o
   1  10   5      768.72      742.87     50.41 o
   2  10   5      301.75      303.64     30.08 o
   3  10   5       12.77      -15.17     20.34 o
   4  10   5       92.36      111.03     24.35 o
   5  10   5      724.73      781.89     37.56 o
   6  10   5       13.35       33.13     22.80 o
   7  10   5        5.63      -24.87     21.54 o
   8  10   5      231.07      209.89     29.61 o
   9  10   5        0.32       17.51     23.01 o
  10  10   5       83.02       75.43     24.58 o
  11  10   5       34.99       33.31     23.87 o
  12  10   5        4.94       18.43     23.05 o
  13  10   5        5.58       35.94     28.19 o
  14  10   5       10.58      -11.05     27.23 o
  15  10   5        3.19       44.12     29.73 o
  16  10   5       89.33       31.54     31.78 o
  17  10   5       15.27      -12.68     31.75 o
  18  10   5        0.75       12.58     34.36 o
  19  10   5        7.60       20.44     34.69 o
  20  10   5        0.01      -11.97     36.90 o
   1  11   5      170.17      152.74     31.52 o
   2  11   5       25.01        3.77     23.54 o
   3  11   5      254.41      211.20     30.19 o
   4  11   5      453.96      505.38     34.40 o
   5  11   5       59.54       76.87     23.95 o
   6  11   5      162.29      177.40     29.47 o
   7  11   5      103.17       72.00     26.27 o
   8  11   5       56.63       47.35     25.95 o
   9  11   5       56.22       29.08     25.33 o
  10  11   5       65.65       73.06     27.57 o
  11  11   5       21.23      -11.45     24.58 o
  12  11   5       30.36        1.56     30.74 o
  13  11   5       10.98        5.32     33.64 o
  14  11   5       71.81      117.44     40.13 o
  15  11   5       12.04      -47.59     31.73 o
  16  11   5       47.97       62.19     37.54 o
  17  11   5        8.21       12.81     36.69 o
  18  11   5       22.21       10.80     37.68 o
   0  12   5       52.81       37.12     50.90 o
   1  12   5      302.08      267.74     44.85 o
   2  12   5        6.35      -37.73     25.16 o
   3  12   5        0.07      -16.85     27.13 o
   4  12   5       10.78       -4.17     29.30 o
   5  12   5       13.57       32.06     30.52 o
   6  12   5        2.50      -33.57     28.16 o
   7  12   5        1.05      -27.32     28.76 o
   8  12   5       78.26       74.50     33.37 o
   9  12   5        8.50       39.28     32.07 o
  10  12   5       12.48       40.01     32.03 o
  11  12   5        0.08      -12.16     35.55 o
  12  12   5        4.04       27.38     34.85 o
  13  12   5       10.24       13.71     36.48 o
  14  12   5        0.12       -4.30     42.20 o
  15  12   5       23.65       -6.47     42.59 o
   1  13   5        9.12       20.12     31.38 o
   2  13   5       48.51       19.72     32.76 o
   3  13   5        6.11      -20.03     29.83 o
   4  13   5       15.67       38.17     33.28 o
   5  13   5       82.58       62.72     35.04 o
   6  13   5        1.24       72.72     34.49 o
   7  13   5       64.08       83.81     34.14 o
   8  13   5       24.55       18.92     32.69 o
   9  13   5        0.33       24.70     31.46 o
  10  13   5       19.27       21.74     39.46 o
  11  13   5        0.26        9.63     38.99 o
   0  14   5        0.87      -24.13     39.88 o
   1  14   5       20.01       -0.89     30.22 o
   2  14   5       14.79       -2.58     32.41 o
   3  14   5       15.40      -29.15     36.21 o
   4  14   5       13.51      -10.91     33.01 o
   5  14   5       50.72       70.06     36.31 o
   0   0   6    11923.81    10931.97    356.23 o
   1   0   6       33.09        0.85     21.62 o
   2   0   6      161.34      237.20     31.28 o
   3   0   6     1512.06     1604.62     65.88 o
   4   0   6     2005.88     2059.62     46.66 o
   5   0   6     4417.88     4567.22     82.28 o
   6   0   6     2034.98     1950.66     44.99 o
   7   0   6        7.77       18.95     24.37 o
   8   0   6       38.43       43.18     11.02 o
   9   0   6     4539.81     4790.24     90.34 o
  10   0   6       76.96       68.36     28.83 o
  11   0   6     2793.98     2705.71    111.19 o
  12   0   6     4165.93     4229.61    124.18 o
  13   0   6     1391.42     1410.79     95.75 o
  14   0   6        4.88        6.46     26.91 o
  15   0   6      309.77      253.51     70.01 o
  16   0   6       43.08       22.24     26.73 o
  17   0   6       87.82       92.93     30.10 o
  18   0   6      559.16      566.06     47.59 o
  19   0   6     1446.43     1323.06     71.57 o
  20   0   6       21.84       18.77     28.48 o
  21   0   6       58.43       29.93     31.52 o
  22   0   6      166.37      105.21     40.81 o
  23   0   6       24.16       28.34     46.71 o
  24   0   6      102.45       64.84     41.50 o
  25   0   6       17.12       57.16     59.58 o
  26   0   6       61.43       76.34     48.35 o
  27   0   6        0.00        2.62     42.65 o
  28   0   6        8.60      121.60     53.34 o
   1   1   6        0.33       12.08      9.17 o
   2   1   6     4281.31     4137.27     62.23 o
   3   1   6     2552.64     2486.42     40.37 o
   4   1   6      254.89      263.98     11.13 o
   5   1   6       17.06       10.66      9.34 o
   6   1   6      725.89      760.46     18.22 o
   7   1   6       31.23       44.14      7.04 o
   8   1   6      298.31      264.30     15.54 o
   9   1   6       30.78       23.79      9.97 o
  10   1   6      565.04      510.78     19.02 o
  11   1   6      524.69      489.13     30.38 o
  12   1   6       19.75       16.76     13.17 o
  13   1   6        5.32       -3.19     15.96 o
  14   1   6     2529.86     2430.84     53.40 o
  15   1   6      222.88      198.09     16.20 o
  16   1   6     1904.51     1897.38     45.17 o
  17   1   6       88.06       98.92     18.71 o
  18   1   6        0.71        3.34     21.02 o
  19   1   6        0.15      -32.20     21.47 o
  20   1   6       58.10       80.36     25.32 o
  21   1   6       63.50       13.82     23.16 o
  22   1   6        3.99        5.18     23.50 o
  23   1   6       16.46      -31.13     24.21 o
  24   1   6        0.39      -17.61     24.56 o
  25   1   6        1.38       18.33     27.65 o
  26   1   6        0.53       40.15     29.04 o
  27   1   6       11.19      -10.43     34.40 o
  28   1   6        0.20       32.54     36.35 o
   0   2   6      199.69      281.64     24.39 o
   1   2   6     1784.38     1655.20     35.16 o
   2   2   6      139.96      172.72     14.92 o
   3   2   6       16.98       14.73      9.93 o
   4   2   6     2786.79     2912.53     42.66 o
   5   2   6      273.47      266.20     16.25 o
   6   2   6      429.80      541.43     18.35 o
   7   2   6      229.54      288.81     14.58 o
   8   2   6       37.24       10.40     21.43 o
   9   2   6        9.56        4.47      9.64 o
  10   2   6      197.68      241.48     15.47 o
  11   2   6      821.71      861.80     28.18 o
  12   2   6     1198.00     1174.39     32.43 o
  13   2   6      233.35      250.84     20.63 o
  14   2   6      609.26      578.19     28.55 o
  15   2   6      323.17      344.39     24.44 o
  16   2   6      786.25      833.44     49.88 o
  17   2   6      819.17      891.37     39.96 o
  18   2   6      438.79      493.50     33.00 o
  19   2   6      969.29     1041.84     54.65 o
  20   2   6        6.72       31.25     26.62 o
  21   2   6        0.01       40.38     27.96 o
  22   2   6        3.79        6.35     27.35 o
  23   2   6        0.02       -7.37     27.59 o
  24   2   6        0.05       44.64     35.07 o
  25   2   6        1.44      -26.20     25.11 o
  26   2   6       24.75       -0.03     27.82 o
  27   2   6        1.28        1.88     28.40 o
   1   3   6     2492.74     2624.93     37.80 o
   2   3   6     8170.98     8358.67    102.79 o
   3   3   6     1365.60     1285.81     34.64 o
   4   3   6      393.75      428.06     27.47 o
   5   3   6        6.82       23.57     11.55 o
   6   3   6     1352.47     1482.40     34.66 o
   7   3   6        2.52       16.47     11.28 o
   8   3   6     2330.14     2081.91     56.48 o
   9   3   6      375.83      377.87     18.76 o
  10   3   6     1305.15     1307.93     36.53 o
  11   3   6       59.63       30.90     16.42 o
  12   3   6      271.81      217.56     27.87 o
  13   3   6      579.44      588.43     40.31 o
  14   3   6      238.16      253.56     27.91 o
  15   3   6      934.70      853.43     44.63 o
  16   3   6      202.42      182.60     27.45 o
  17   3   6        2.23      -15.92     21.27 o
  18   3   6      653.08      598.40     37.13 o
  19   3   6       13.86       14.46     30.47 o
  20   3   6        5.59      -11.63     25.30 o
  21   3   6      229.36      268.00     37.75 o
  22   3   6       47.02       15.90     30.31 o
  23   3   6       94.10      129.17     34.84 o
  24   3   6        0.02      -43.91     29.27 o
  25   3   6        4.09       -2.85     30.19 o
  26   3   6       40.18       38.27     33.71 o
  27   3   6        8.28        6.01     35.13 o
   0   4   6      229.47      195.06     22.86 o
   1   4   6      750.64      703.65     36.83 o
   2   4   6       40.11       29.20     12.43 o
   3   4   6       27.27       10.40     11.54 o
   4   4   6      121.87      111.69     14.79 o
   5   4   6      139.18      176.52     16.94 o
   6   4   6      343.11      328.74     20.32 o
   7   4   6      990.51      932.65     34.58 o
   8   4   6     1295.92     1366.77     32.23 o
   9   4   6       29.75       13.45     11.95 o
  10   4   6      474.89      533.78     29.04 o
  11   4   6       50.55       33.81     17.37 o
  12   4   6     1027.07      994.80     40.45 o
  13   4   6      435.55      403.29     41.36 o
  14   4   6       33.83       45.13     20.32 o
  15   4   6       33.68       24.97     20.36 o
  16   4   6       17.93       19.68     23.15 o
  17   4   6        1.39       -2.92     24.67 o
  18   4   6       20.74      -14.69     24.67 o
  19   4   6       53.81       -3.12     24.31 o
  20   4   6      297.81      306.97     37.19 o
  21   4   6      350.37      478.81     68.66 o
  22   4   6        1.60       18.65     31.17 o
  23   4   6        1.45       -7.50     28.00 o
  24   4   6       34.89       39.91     32.12 o
  25   4   6        6.82       -7.20     32.21 o
  26   4   6        5.27       -0.04     36.75 o
  27   4   6        3.92       22.17     38.43 o
   1   5   6      575.50      608.64     31.64 o
   2   5   6       67.50       91.95     16.31 o
   3   5   6      387.97      418.01     27.12 o
   4   5   6      831.48      975.50     46.73 o
   5   5   6      553.70      470.54     35.11 o
   6   5   6       20.16       24.68     19.63 o
   7   5   6       68.82       80.05     15.99 o
   8   5   6      155.57      134.52     18.69 o
   9   5   6      246.66      269.46     17.39 o
  10   5   6      358.17      370.18     18.91 o
  11   5   6       23.84       18.58     15.04 o
  12   5   6       21.44       20.58     19.44 o
  13   5   6       74.33       96.93     22.36 o
  14   5   6        3.82      -18.87     19.28 o
  15   5   6       22.39       22.72     21.60 o
  16   5   6      485.47      507.15     35.86 o
  17   5   6       18.95       65.59     26.55 o
  18   5   6        7.40       -8.60     23.25 o
  19   5   6       32.21      -35.61     23.74 o
  20   5   6        2.61       11.43     27.04 o
  21   5   6        0.41       12.29     27.75 o
  22   5   6       86.88       24.13     35.88 o
  23   5   6        2.00      -37.19     33.84 o
  24   5   6       39.43       -8.31     62.80 o
  25   5   6        3.46       45.26     55.32 o
  26   5   6        0.32       44.62     40.16 o
   0   6   6     2225.55     2154.71     94.49 o
   1   6   6     3116.83     3103.82     80.53 o
   2   6   6      633.04      587.21     39.10 o
   3   6   6       25.16       45.92     22.75 o
   4   6   6        8.33       15.76     21.12 o
   5   6   6      916.90     1009.83     36.19 o
   6   6   6      715.06      665.83     31.04 o
   7   6   6      480.88      392.47     41.31 o
   8   6   6      357.53      298.01     25.85 o
   9   6   6      939.65     1050.16     36.90 o
  10   6   6      167.36      152.01     20.26 o
  11   6   6       70.43       93.84     18.45 o
  12   6   6       66.87       43.54     17.17 o
  13   6   6        5.10       -4.80     19.97 o
  14   6   6      347.11      351.01     31.63 o
  15   6   6       23.92        9.75     21.09 o
  16   6   6       47.65       46.48     23.80 o
  17   6   6       11.65       23.79     24.76 o
  18   6   6        6.67       57.67     29.72 o
  19   6   6        4.58      -27.33     25.94 o
  20   6   6       12.73        1.23     27.38 o
  21   6   6        6.40      -27.11     27.78 o
  22   6   6       85.17       13.51     41.48 o
  23   6   6       23.58       45.30     46.59 o
  24   6   6       65.50       43.01     94.72 o
  25   6   6       43.86       39.60     46.90 o
   1   7   6       34.43       45.86     24.47 o
   2   7   6      944.56     1063.59     39.02 o
   3   7   6      308.73      342.71     33.65 o
   4   7   6      542.48      506.84     46.88 o
   5   7   6      303.68      267.81     47.99 o
   6   7   6      585.64      641.04     37.54 o
   7   7   6      207.35      190.81     26.77 o
   8   7   6      235.76      218.05     23.43 o
   9   7   6      157.41      157.19     25.17 o
  10   7   6      105.50       83.63     19.72 o
  11   7   6       48.55       75.07     19.35 o
  12   7   6      411.74      353.80     37.91 o
  13   7   6        3.89       -6.09     20.54 o
  14   7   6       62.86       34.92     23.54 o
  15   7   6       61.70       67.64     25.46 o
  16   7   6       19.27        9.93     23.33 o
  17   7   6       49.96       56.47     27.92 o
  18   7   6       21.73       17.73     28.57 o
  19   7   6       35.71       54.94     30.53 o
  20   7   6        5.31      -18.92     35.01 o
  21   7   6       46.14       70.04     39.20 o
  22   7   6        0.59      -22.93     34.91 o
  23   7   6        0.09      -14.35     44.25 o
  24   7   6        8.12      -22.65     45.07 o
   0   8   6      307.97      315.46     53.81 o
   1   8   6      335.05      334.13     41.24 o
   2   8   6       39.02       21.45     20.80 o
   3   8   6      200.28      226.60     25.85 o
   4   8   6       33.97       20.84     21.43 o
   5   8   6        3.47        0.34     19.22 o
   6   8   6       13.87       25.77     21.36 o
   7   8   6       95.72      122.76     28.70 o
   8   8   6      159.31      155.29     23.73 o
   9   8   6       22.95      -20.46     18.06 o
  10   8   6      222.25      203.37     25.39 o
  11   8   6       30.82       90.06     27.17 o
  12   8   6        2.72       14.28     19.21 o
  13   8   6       62.20       50.54     24.21 o
  14   8   6        1.00       -6.88     31.23 o
  15   8   6        1.51       -0.21     24.40 o
  16   8   6        0.31       -8.89     23.53 o
  17   8   6       16.72      -13.46     28.26 o
  18   8   6       13.16      -37.87     25.24 o
  19   8   6        7.61        6.77     36.30 o
  20   8   6       76.37       44.01     37.60 o
  21   8   6        1.14       22.91     36.43 o
  22   8   6        0.07       86.28     39.62 o
  23   8   6        7.36        4.90     47.78 o
   1   9   6        2.08      -26.66     17.78 o
   2   9   6      152.54      135.03     27.35 o
   3   9   6       58.78       47.10     31.32 o
   4   9   6     2888.78     2933.20     91.13 o
   5   9   6      336.61      364.93     34.29 o
   6   9   6      579.90      579.42     42.91 o
   7   9   6      660.73      689.34     51.81 o
   8   9   6      237.55      274.47     28.82 o
   9   9   6      258.14      286.56     29.07 o
  10   9   6       74.88       84.25     23.59 o
  11   9   6        0.12      -18.97     19.79 o
  12   9   6        9.65       26.20     28.39 o
  13   9   6        9.10      -25.66     32.69 o
  14   9   6       64.77       61.12     31.26 o
  15   9   6       28.04       22.19     29.42 o
  16   9   6       19.35       40.81     31.93 o
  17   9   6       97.10       97.27     36.06 o
  18   9   6        9.74       40.91     31.39 o
  19   9   6       34.96       20.26     39.03 o
  20   9   6       77.39      102.27     41.02 o
  21   9   6       33.55       26.19     48.67 o
   0  10   6        0.03      -72.58     48.39 o
   1  10   6       24.24       52.42     32.69 o
   2  10   6        1.96      -26.41     27.61 o
   3  10   6        1.16       31.83     29.56 o
   4  10   6       16.22       -9.16     32.69 o
   5  10   6       13.93      -30.74     27.09 o
   6  10   6       27.89       53.04     27.31 o
   7  10   6       54.30       26.64     25.59 o
   8  10   6       85.33       76.76     27.55 o
   9  10   6        4.09       10.55     26.74 o
  10  10   6      155.15      136.82     30.09 o
  11  10   6        0.02       10.79     30.20 o
  12  10   6       91.92      121.55     46.96 o
  13  10   6       24.82      111.99     35.08 o
  14  10   6       27.41       36.85     33.82 o
  15  10   6        4.65      -36.14     28.65 o
  16  10   6       12.20       18.99     33.42 o
  17  10   6       69.38       73.62     35.38 o
  18  10   6       57.45       43.63     34.06 o
  19  10   6       13.49       24.37     33.45 o
   1  11   6        1.51        3.57     29.07 o
   2  11   6       16.12      -23.83     28.50 o
   3  11   6        1.64       37.11     30.86 o
   4  11   6       76.20       78.47     34.01 o
   5  11   6       47.05       30.75     27.01 o
   6  11   6       26.97       27.00     31.89 o
   7  11   6        5.91      -24.36     24.65 o
   8  11   6       15.54       10.44     27.38 o
   9  11   6        5.66       10.28     31.30 o
  10  11   6       15.64       12.78     27.83 o
  11  11   6        0.43       26.14     31.18 o
  12  11   6        7.24      -14.31     31.36 o
  13  11   6        3.09        9.08     34.38 o
  14  11   6        0.30      -14.00     30.34 o
  15  11   6        1.72      -58.88     42.26 o
  16  11   6       16.39        2.52     34.18 o
  17  11   6        6.34       20.70     43.96 o
   0  12   6      374.14      603.60    232.68 o
   1  12   6        0.70       20.47     34.96 o
   2  12   6      412.86      443.96     51.16 o
   3  12   6        8.95       -2.15     28.52 o
   4  12   6       69.50       41.71     33.72 o
   5  12   6        5.16       23.63     29.31 o
   6  12   6       21.17       71.80     31.37 o
   7  12   6       68.43       34.77     30.45 o
   8  12   6        3.76       15.46     28.84 o
   9  12   6        5.52       -9.41     29.94 o
  10  12   6        3.84       -3.49     31.47 o
  11  12   6        3.09      -24.54     32.72 o
  12  12   6        0.63      -20.97     34.13 o
  13  12   6       14.35       29.55     38.26 o
  14  12   6       24.06       66.42     38.94 o
   1  13   6       29.78       18.57     37.16 o
   2  13   6       16.26       29.98     32.57 o
   3  13   6       55.86       46.44     34.62 o
   4  13   6       11.49        6.28     32.03 o
   5  13   6       13.55      -19.54     51.99 o
   6  13   6       18.45       29.83     33.21 o
   7  13   6        5.74       27.62     34.19 o
   8  13   6       69.49      187.73     40.37 o
   9  13   6        8.04      -27.13     36.41 o
   1   1   7     1712.92     1806.63     36.00 o
   2   1   7      341.25      382.86     20.11 o
   3   1   7      184.72      133.53     13.53 o
   4   1   7      246.87      270.79     12.22 o
   5   1   7        7.36        7.61      7.57 o
   6   1   7      258.45      359.24     14.37 o
   7   1   7      680.71      625.25     29.22 o
   8   1   7      300.06      348.63     16.27 o
   9   1   7      812.74      823.13     27.53 o
  10   1   7      366.85      386.47     18.71 o
  11   1   7      632.70      627.15     21.39 o
  12   1   7        9.48       20.04     13.74 o
  13   1   7     1683.03     1513.93     37.70 o
  14   1   7       87.18       59.54     19.38 o
  15   1   7     3064.70     2961.29     67.72 o
  16   1   7      180.41      246.28     26.20 o
  17   1   7       93.67       73.57     22.32 o
  18   1   7      393.54      355.79     31.64 o
  19   1   7       31.63       43.41     23.28 o
  20   1   7       13.76       -8.06     22.40 o
  21   1   7      119.21      103.78     24.68 o
  22   1   7        0.26      -29.68     19.79 o
  23   1   7       77.28       86.07     39.78 o
  24   1   7        0.93       10.63     26.70 o
  25   1   7        3.03       30.54     30.30 o
  26   1   7        1.19       -2.15     30.72 o
  27   1   7       11.33       27.51     36.05 o
   0   2   7     2496.62     2350.16     64.11 o
   1   2   7     2711.27     2642.54     48.61 o
   2   2   7      257.04      298.32     18.74 o
   3   2   7       25.76       12.88     12.43 o
   4   2   7       62.92       66.64     12.43 o
   5   2   7        1.91        1.97      9.68 o
   6   2   7      321.19      309.98     17.49 o
   7   2   7       10.70       20.24      9.29 o
   8   2   7      576.34      530.64     18.87 o
   9   2   7       23.58       14.87     13.97 o
  10   2   7      207.13      210.17     18.68 o
  11   2   7        3.27        1.97     11.90 o
  12   2   7     2924.57     2893.13     50.94 o
  13   2   7      153.08      127.92     18.25 o
  14   2   7     1072.72     1107.03     37.42 o
  15   2   7       36.01       55.54     18.62 o
  16   2   7      104.62      106.80     29.93 o
  17   2   7        0.07      -13.92     17.88 o
  18   2   7        0.62       12.39     24.55 o
  19   2   7        9.04       38.00     25.78 o
  20   2   7      600.64      599.48     45.47 o
  21   2   7      193.05      180.70     54.69 o
  22   2   7       13.32      -18.62     26.34 o
  23   2   7       13.18       10.53     29.66 o
  24   2   7       65.84      101.08     38.91 o
  25   2   7        3.30      -17.19     28.35 o
  26   2   7       25.76      -19.36     30.65 o
  27   2   7        1.63      -13.83     33.82 o
   1   3   7      216.19      221.72     23.68 o
   2   3   7      880.17      865.64     27.65 o
   3   3   7      418.09      429.38     22.18 o
   4   3   7        6.33        9.83     10.82 o
   5   3   7      212.41      248.65     17.09 o
   6   3   7      729.04      746.07     24.71 o
   7   3   7       82.84       79.65     13.90 o
   8   3   7       42.95       58.63     14.73 o
   9   3   7      405.16      402.79     37.15 o
  10   3   7        2.84       13.15     18.77 o
  11   3   7       18.54       20.45     14.26 o
  12   3   7      640.43      694.18     45.99 o
  13   3   7       84.75      101.38     20.12 o
  14   3   7      725.47      709.28     38.05 o
  15   3   7        2.88      -17.96     17.76 o
  16   3   7      175.04      169.61     23.84 o
  17   3   7        1.40       20.87     20.61 o
  18   3   7       66.39       50.66     23.44 o
  19   3   7       48.08       39.35     29.42 o
  20   3   7        0.03      -29.64     26.22 o
  21   3   7       20.58        2.78     27.12 o
  22   3   7       51.32       25.00     34.31 o
  23   3   7        5.20      -25.30     30.41 o
  24   3   7       10.13       40.56     39.17 o
  25   3   7       15.61       14.15     37.71 o
  26   3   7       10.28        9.85     37.06 o
   0   4   7     1434.23     1494.76     40.66 o
   1   4   7        9.28        3.27     10.76 o
   2   4   7        2.70       -7.22     10.39 o
   3   4   7      635.38      616.16     24.84 o
   4   4   7      176.50      208.12     19.32 o
   5   4   7      156.72      152.93     19.18 o
   6   4   7     1334.17     1252.08     51.90 o
   7   4   7      433.06      473.93     27.73 o
   8   4   7       10.65       22.36     14.67 o
   9   4   7      879.82      957.31     34.57 o
  10   4   7      731.94      695.22     41.26 o
  11   4   7      443.07      459.72     34.65 o
  12   4   7     1140.49     1101.60     45.71 o
  13   4   7      156.30      152.68     22.69 o
  14   4   7      219.78      214.95     25.99 o
  15   4   7       33.78       39.02     27.81 o
  16   4   7       55.61       56.24     24.39 o
  17   4   7       31.58       -3.30     23.77 o
  18   4   7       44.48       34.96     25.15 o
  19   4   7       27.39       19.65     27.37 o
  20   4   7        1.22      -30.42     46.00 o
  21   4   7        6.72       50.61     33.81 o
  22   4   7       23.24       -8.91     34.78 o
  23   4   7       27.39       18.39     33.78 o
  24   4   7       57.08       58.42     46.29 o
  25   4   7        0.22      -50.27     33.51 o
  26   4   7      136.80      244.91     51.48 o
   1   5   7     1235.33     1323.19     36.59 o
   2   5   7      144.44      122.94     21.09 o
   3   5   7     2508.06     2549.62     75.82 o
   4   5   7      456.62      403.75     33.17 o
   5   5   7      787.21      734.92     43.09 o
   6   5   7       35.00       32.37     22.89 o
   7   5   7      110.21       88.53     24.34 o
   8   5   7       34.84       17.25     25.86 o
   9   5   7      821.45      805.65     43.19 o
  10   5   7      162.81      169.17     20.95 o
  11   5   7       34.04       40.16     18.02 o
  12   5   7       22.55        9.68     21.07 o
  13   5   7       33.34       13.14     19.85 o
  14   5   7        0.14       -6.38     22.05 o
  15   5   7       31.44       38.09     21.03 o
  16   5   7      214.37      214.53     33.06 o
  17   5   7       24.02       56.19     29.67 o
  18   5   7        3.67        0.68     27.51 o
  19   5   7       50.72       80.87     32.97 o
  20   5   7        3.04       16.77     74.13 o
  21   5   7      234.54      365.91     62.41 o
  22   5   7        0.32      -13.78     40.15 o
  23   5   7       21.36      -15.98     36.65 o
  24   5   7        1.57        9.34     37.54 o
  25   5   7       18.04       11.30     40.64 o
   0   6   7      195.04      246.06     44.51 o
   1   6   7        2.55       26.73     22.62 o
   2   6   7       40.54      -11.44     21.10 o
   3   6   7        6.66        0.84     21.64 o
   4   6   7      423.89      483.04     38.57 o
   5   6   7       17.00       45.00     22.97 o
   6   6   7      686.11      733.94     45.79 o
   7   6   7      482.22      469.58     38.95 o
   8   6   7      110.38      112.99     25.84 o
   9   6   7      283.97      276.82     26.95 o
  10   6   7       21.22        4.95     18.02 o
  11   6   7      270.08      240.07     32.04 o
  12   6   7       18.20      -27.46     21.66 o
  13   6   7       22.99       -5.08     22.94 o
  14   6   7      161.99      158.19     33.29 o
  15   6   7       27.37      -34.68     23.12 o
  16   6   7       55.74       63.03     28.03 o
  17   6   7       17.73       21.75     25.99 o
  18   6   7       29.35       16.80     31.16 o
  19   6   7        5.36      -17.93     30.73 o
  20   6   7        0.76      -41.00     27.33 o
  21   6   7        0.37       11.55     42.49 o
  22   6   7        2.81        9.38     44.39 o
  23   6   7        6.37       60.54    120.46 o
  24   6   7       11.27       54.80     86.48 o
   1   7   7      220.03      314.29     36.10 o
   2   7   7        9.40       53.49     32.40 o
   3   7   7     2033.79     1893.73     67.86 o
   4   7   7      217.86      192.76     32.77 o
   5   7   7     1479.93     1682.93     70.32 o
   6   7   7     1139.10      991.26     57.72 o
   7   7   7      874.06      876.67     53.41 o
   8   7   7        0.15      -25.45     23.46 o
   9   7   7      462.56      550.79     37.38 o
  10   7   7        8.75       35.34     22.82 o
  11   7   7       91.85       -0.93     24.61 o
  12   7   7      227.54      256.97     35.12 o
  13   7   7       42.04       23.16     30.17 o
  14   7   7       79.77       89.36     30.51 o
  15   7   7       24.09       73.59     29.56 o
  16   7   7        6.07       29.40     28.41 o
  17   7   7       56.90       33.79     28.69 o
  18   7   7        7.83      -35.32     25.89 o
  19   7   7        6.85       16.19     32.61 o
  20   7   7       11.86      -20.74     34.35 o
  21   7   7       35.40      130.10     51.55 o
  22   7   7        0.12      -30.35     43.96 o
  23   7   7        1.05       15.49     50.09 o
   0   8   7     1136.85     1050.24    106.05 o
   1   8   7        0.00       -7.16     26.17 o
   2   8   7      645.09      685.60     50.04 o
   3   8   7      355.89      458.64     43.09 o
   4   8   7      580.11      575.28     50.45 o
   5   8   7       93.06       23.45     27.35 o
   6   8   7      122.94      143.17     33.23 o
   7   8   7       16.28       21.24     26.17 o
   8   8   7      399.11      450.61     35.99 o
   9   8   7      191.82      194.81     29.44 o
  10   8   7        0.38       13.87     22.34 o
  11   8   7       58.71       41.53     27.85 o
  12   8   7      129.17      161.70     34.15 o
  13   8   7        1.29       20.52     28.99 o
  14   8   7      203.50      282.37     46.36 o
  15   8   7        2.12      -20.18     27.28 o
  16   8   7        0.27       -1.07     28.96 o
  17   8   7        4.24      -21.79     28.05 o
  18   8   7      133.10      238.60     40.31 o
  19   8   7        1.93       11.01     30.76 o
  20   8   7       22.66       50.48     40.28 o
  21   8   7        2.52        7.33     47.78 o
  22   8   7       57.67      105.02     55.33 o
   1   9   7      157.79      154.86     41.02 o
   2   9   7      326.29      308.80     45.47 o
   3   9   7      529.14      577.03     49.25 o
   4   9   7       36.62       25.99     27.71 o
   5   9   7      110.27      130.84     58.53 o
   6   9   7        7.54      -36.70     26.28 o
   7   9   7       34.67       42.33     25.14 o
   8   9   7        5.88       -7.13     27.50 o
   9   9   7        0.01        2.26     23.99 o
  10   9   7      375.19      351.16     43.31 o
  11   9   7       67.42       41.54     31.09 o
  12   9   7       14.23      -10.85     27.85 o
  13   9   7      191.11      120.64     35.47 o
  14   9   7        1.74      -12.46     29.40 o
  15   9   7        9.69       11.69     30.39 o
  16   9   7       22.29        0.72     31.34 o
  17   9   7        3.87      -17.80     30.12 o
  18   9   7        4.90        3.85     31.79 o
  19   9   7       11.84       94.76     36.28 o
  20   9   7       39.15       82.03     43.16 o
   0  10   7      418.39      453.15     69.62 o
   1  10   7        8.48      -36.21     27.96 o
   2  10   7       36.57       73.15     32.44 o
   3  10   7      160.95      193.46     37.25 o
   4  10   7        0.42      -39.77     26.51 o
   5  10   7        0.75      -37.08     27.95 o
   6  10   7      106.33      103.02     37.45 o
   7  10   7        2.05       -9.11     29.53 o
   8  10   7        0.08        8.46     26.33 o
   9  10   7       41.69       61.99     27.44 o
  10  10   7       76.06      119.91     36.43 o
  11  10   7       34.40       44.42     32.30 o
  12  10   7        5.25      -42.01     33.29 o
  13  10   7        5.16      -39.08     28.96 o
  14  10   7       11.30       22.41     32.37 o
  15  10   7        4.24      -30.57     31.55 o
  16  10   7        0.08      -15.38     32.42 o
  17  10   7       15.54       -5.37     31.98 o
  18  10   7       11.01       10.40     32.53 o
   1  11   7        0.57       35.32     32.38 o
   2  11   7       42.27       -9.17     43.39 o
   3  11   7      136.40      139.59     39.36 o
   4  11   7        5.72        1.92     31.63 o
   5  11   7      200.66      300.24     38.26 o
   6  11   7        5.77        8.54     28.04 o
   7  11   7        5.07      -33.68     27.05 o
   8  11   7        3.45        2.48     27.19 o
   9  11   7      322.70      289.55     44.86 o
  10  11   7        2.14       13.89     38.93 o
  11  11   7      112.73       98.91     37.41 o
  12  11   7       15.50       -3.08     33.05 o
  13  11   7        0.04      -12.76     33.12 o
  14  11   7       42.47      -15.55     33.45 o
  15  11   7       97.20       53.86     38.59 o
   0  12   7        0.51       13.04     56.63 o
   1  12   7      100.86       91.81     37.02 o
   2  12   7       47.75      -42.37     32.02 o
   3  12   7        0.79       20.23     33.79 o
   4  12   7      132.01      200.64     37.04 o
   5  12   7       12.72       -0.90     27.93 o
   6  12   7        3.93       22.25     30.13 o
   7  12   7        2.20       21.53     43.97 o
   8  12   7       26.31       23.25     35.13 o
   9  12   7        6.08        1.55     40.42 o
  10  12   7       16.84       77.66     37.40 o
  11  12   7       15.70      -28.51     35.10 o
  12  12   7        0.00       -2.32     35.57 o
   1  13   7        0.45       -4.56     36.05 o
   2  13   7       22.89       -1.37     38.01 o
   3  13   7       14.47       -6.75     31.42 o
   4  13   7        0.58       45.17     32.11 o
   5  13   7        3.94       32.93     40.16 o
   6  13   7        3.80        5.32     32.65 o
   7  13   7       35.80      -22.23     41.61 o
   0   0   8      730.46      706.28     76.19 o
   1   0   8     2538.93     2627.00     95.30 o
   2   0   8      581.85      582.88     50.45 o
   3   0   8     3013.39     3047.01     72.56 o
   4   0   8       14.36       25.82     15.82 o
   5   0   8      138.69      138.43     20.57 o
   6   0   8       19.97       19.70     16.06 o
   7   0   8     1041.60     1021.54     54.31 o
   8   0   8       51.97       57.05     19.11 o
   9   0   8       49.20       45.56     30.15 o
  10   0   8      795.13      734.98     68.98 o
  11   0   8      141.59      166.79     59.72 o
  12   0   8     1113.97     1089.28    117.37 o
  13   0   8      127.41      134.66     24.39 o
  14   0   8     2502.78     2345.43     71.16 o
  15   0   8      499.06      562.68     68.56 o
  16   0   8       93.32       69.37     27.85 o
  17   0   8     1373.01     1327.53     67.12 o
  18   0   8       30.85       54.46     43.90 o
  19   0   8      134.15      240.22     90.60 o
  20   0   8       32.28        4.37     45.30 o
  21   0   8       33.12       56.99     40.69 o
  22   0   8        0.27        2.46     37.11 o
  23   0   8        0.38      -41.18     52.51 o
  24   0   8       48.83      -34.45     37.11 o
  25   0   8      104.01       73.55    109.13 o
  26   0   8        0.30        1.08     42.49 o
   1   1   8      283.95      335.91     18.09 o
   2   1   8       77.79       98.58     13.29 o
   3   1   8       55.45       34.36     13.81 o
   4   1   8       10.93       22.47      8.38 o
   5   1   8      547.63      514.82     17.73 o
   6   1   8      261.49      282.96     16.53 o
   7   1   8      703.58      728.94     28.46 o
   8   1   8      229.44      275.30     18.65 o
   9   1   8      220.94      288.65     20.16 o
  10   1   8      339.67      330.52     25.06 o
  11   1   8     2825.93     2746.05     51.59 o
  12   1   8      140.56      127.60     18.92 o
  13   1   8      420.19      419.34     21.19 o
  14   1   8       97.73      123.41     24.52 o
  15   1   8       88.84       62.44     19.75 o
  16   1   8      110.07      130.44     26.35 o
  17   1   8       43.42       47.76     25.14 o
  18   1   8        8.78       34.05     24.35 o
  19   1   8       69.28       36.46     25.88 o
  20   1   8      213.29      278.58     44.01 o
  21   1   8        2.58      -17.80     25.40 o
  22   1   8       24.08       38.96     29.13 o
  23   1   8        1.99       35.29     34.82 o
  24   1   8        3.50      -48.08     32.05 o
  25   1   8        9.73       17.38     33.67 o
  26   1   8       27.63       30.80     50.01 o
   0   2   8       12.34       -8.99     18.27 o
   1   2   8     1766.67     1697.96     41.90 o
   2   2   8        0.05      -16.80     11.20 o
   3   2   8       64.20       53.82     18.15 o
   4   2   8       66.90       83.68     11.95 o
   5   2   8        0.07       15.29     11.86 o
   6   2   8       11.40       28.27     12.80 o
   7   2   8        0.26        1.35     11.10 o
   8   2   8        1.21       19.89     12.58 o
   9   2   8       98.29       71.80     19.33 o
  10   2   8      176.62      170.51     15.82 o
  11   2   8      982.69      930.47     33.46 o
  12   2   8      241.03      285.38     22.77 o
  13   2   8     1153.60     1163.32     41.71 o
  14   2   8     1097.30     1055.14     69.69 o
  15   2   8        0.20      -11.60     17.09 o
  16   2   8      134.71      124.24     34.08 o
  17   2   8      223.57      247.74     31.79 o
  18   2   8       33.23       -9.55     29.13 o
  19   2   8       22.05       18.06     30.57 o
  20   2   8        5.76       34.43     32.07 o
  21   2   8        3.27       -5.90     73.10 o
  22   2   8        3.49       30.89     40.77 o
  23   2   8       14.46       59.79     40.46 o
  24   2   8        0.68        8.24     32.79 o
  25   2   8       28.43       31.26     36.30 o
  26   2   8       15.13       -6.15     35.26 o
   1   3   8     1641.38     1539.96     47.63 o
   2   3   8      734.78      760.86     37.81 o
   3   3   8     1109.36     1184.82     47.85 o
   4   3   8     1373.05     1448.11     38.69 o
   5   3   8      372.26      378.96     23.18 o
   6   3   8      112.33      139.80     22.26 o
   7   3   8      116.34       92.83     15.58 o
   8   3   8     1218.87     1352.39     30.85 o
   9   3   8        7.61       19.72     16.19 o
  10   3   8      612.06      577.14     31.20 o
  11   3   8       74.33       63.29     19.75 o
  12   3   8      479.88      458.54     30.21 o
  13   3   8     2017.16     2021.30     66.59 o
  14   3   8       60.48       71.41     20.82 o
  15   3   8      504.98      407.32     34.20 o
  16   3   8      201.29      208.48     29.62 o
  17   3   8      154.99       20.26     45.22 o
  18   3   8        0.84      -12.59     37.32 o
  19   3   8        7.18       17.04     31.29 o
  20   3   8      220.10      231.23     41.50 o
  21   3   8       61.88       57.82     35.63 o
  22   3   8        6.88        7.15     38.56 o
  23   3   8       18.43       32.26     45.71 o
  24   3   8        3.32       65.61     47.17 o
  25   3   8       60.09       39.98     48.39 o
   0   4   8      454.60      446.15     29.80 o
   1   4   8     1205.44     1111.11     30.01 o
   2   4   8      192.52      186.29     13.85 o
   3   4   8       14.62       -0.94     10.60 o
   4   4   8      222.86      262.97     16.67 o
   5   4   8      352.15      330.36     21.26 o
   6   4   8       16.99       35.12     14.30 o
   7   4   8      565.99      454.35     34.85 o
   8   4   8       31.10       10.02     19.59 o
   9   4   8       66.29       56.37     22.51 o
  10   4   8       81.15       38.87     22.24 o
  11   4   8        9.27        0.83     22.29 o
  12   4   8      197.52      223.24     32.40 o
  13   4   8       24.30       31.86     24.09 o
  14   4   8        0.24       -0.04     22.12 o
  15   4   8      285.54      238.61     28.46 o
  16   4   8      210.00      249.67     33.36 o
  17   4   8       35.53       67.30     28.94 o
  18   4   8        8.32       -2.29     31.29 o
  19   4   8       66.56       60.79     36.05 o
  20   4   8       70.41       51.46     56.29 o
  21   4   8        1.94        1.91     35.31 o
  22   4   8        5.45       11.50     36.01 o
  23   4   8       18.81       43.69     43.61 o
  24   4   8       42.74       15.10     72.07 o
  25   4   8       46.35       32.57    115.31 o
   1   5   8      326.64      388.67     23.41 o
   2   5   8      107.81       96.62     17.29 o
   3   5   8      655.34      701.17     37.75 o
   4   5   8        8.68      -10.62     16.56 o
   5   5   8        0.74        3.70     21.38 o
   6   5   8      406.28      349.80     33.69 o
   7   5   8        1.76      -21.81     20.60 o
   8   5   8       31.62       31.94     23.78 o
   9   5   8       44.36       73.55     25.25 o
  10   5   8      710.61      743.32     34.94 o
  11   5   8      121.06      113.05     31.50 o
  12   5   8       13.97      -30.79     20.53 o
  13   5   8      188.64      118.38     28.22 o
  14   5   8      195.21      205.47     45.18 o
  15   5   8      201.68       97.17     40.60 o
  16   5   8       39.81       10.80     27.49 o
  17   5   8        4.74       25.00     28.69 o
  18   5   8       66.67       58.63     71.04 o
  19   5   8        4.51       15.30     44.27 o
  20   5   8        0.63       22.91     57.33 o
  21   5   8        6.07       21.01     35.97 o
  22   5   8       29.51       79.75     39.58 o
  23   5   8        3.31      -49.85     42.15 o
  24   5   8        0.33      -29.21     42.79 o
   0   6   8     2462.80     2477.89    104.83 o
   1   6   8     1035.39     1002.04     52.32 o
   2   6   8      637.39      662.19     44.47 o
   3   6   8      272.20      301.24     46.84 o
   4   6   8        1.68       15.55     23.86 o
   5   6   8     1014.27     1066.16     83.81 o
   6   6   8      431.34      439.98     39.17 o
   7   6   8      110.25       91.21     45.00 o
   8   6   8       27.74       20.67     23.91 o
   9   6   8        2.30      -30.52     27.94 o
  10   6   8      158.56      194.03     50.39 o
  11   6   8       58.15       88.49     27.72 o
  12   6   8        2.45        1.70     24.37 o
  13   6   8      134.28      190.17     56.98 o
  14   6   8       64.67       64.45     28.45 o
  15   6   8        6.39        5.92     25.20 o
  16   6   8        1.11       -9.56     25.65 o
  17   6   8        4.45      -18.18     31.21 o
  18   6   8        3.60        5.10     32.23 o
  19   6   8       39.93       29.93     45.30 o
  20   6   8        0.25        1.08     42.93 o
  21   6   8        3.24      -23.10     90.60 o
  22   6   8        2.91      -21.57     41.32 o
  23   6   8       18.72       -4.58     45.02 o
   1   7   8      556.94      603.57     46.09 o
   2   7   8      294.14      286.29     36.26 o
   3   7   8      610.00      682.24     48.82 o
   4   7   8      449.84      423.34     41.51 o
   5   7   8      602.15      650.62     70.72 o
   6   7   8       33.25       97.26     32.99 o
   7   7   8      114.86      130.72     30.03 o
   8   7   8      386.38      451.91     43.01 o
   9   7   8       78.93       71.68     31.80 o
  10   7   8       23.13        6.31     28.83 o
  11   7   8      132.02      148.48     35.96 o
  12   7   8        2.95        4.34     26.14 o
  13   7   8       62.72       64.35     49.34 o
  14   7   8       37.14       65.27     30.31 o
  15   7   8       70.15      143.62     34.37 o
  16   7   8        7.31        6.59     27.82 o
  17   7   8       24.39       24.99     29.66 o
  18   7   8       16.25       -0.39     40.72 o
  19   7   8        2.68      -43.39     40.69 o
  20   7   8       15.73       37.13     46.52 o
  21   7   8        1.06      -62.80     42.22 o
  22   7   8        2.63       11.73     77.22 o
   0   8   8      883.37      762.14     77.07 o
   1   8   8        0.36      -15.98     27.42 o
   2   8   8      119.78       77.57     30.66 o
   3   8   8       28.82        5.25     26.51 o
   4   8   8        0.62      -37.53     25.02 o
   5   8   8      188.46      172.46     33.70 o
   6   8   8       51.87       72.89     29.89 o
   7   8   8       34.79       37.37     33.29 o
   8   8   8       38.01       66.48     45.18 o
   9   8   8       67.82      106.81     31.71 o
  10   8   8       41.61       45.78     32.26 o
  11   8   8       19.16      -13.85     27.47 o
  12   8   8       18.61        5.92     28.07 o
  13   8   8        9.18        5.99     27.85 o
  14   8   8        1.86       -7.51     27.44 o
  15   8   8       20.42       26.89     40.72 o
  16   8   8        0.09       12.34     31.03 o
  17   8   8        0.09       -4.43     31.21 o
  18   8   8        0.15      -15.86     31.51 o
  19   8   8        2.55       15.34     33.15 o
  20   8   8        0.04       17.39     47.30 o
   1   9   8      133.63       69.45     68.36 o
   2   9   8     1047.30     1113.96     66.87 o
   3   9   8        0.50       69.55     32.83 o
   4   9   8      234.87      282.76     41.60 o
   5   9   8      169.52      216.06     37.94 o
   6   9   8        9.56       -6.71     28.03 o
   7   9   8      178.29      160.86     36.73 o
   8   9   8        9.46       -2.69     24.22 o
   9   9   8      202.01      202.70     42.20 o
  10   9   8      336.79      343.38     57.50 o
  11   9   8       32.10       55.73     31.38 o
  12   9   8        2.65       44.37     33.88 o
  13   9   8        0.20       35.95     33.33 o
  14   9   8      110.88      150.16     39.19 o
  15   9   8       41.91       22.35     31.60 o
  16   9   8       18.77       14.97     33.43 o
  17   9   8       31.12      -26.74     31.38 o
  18   9   8        3.28       -3.92     33.36 o
   0  10   8        1.85       -3.70     42.79 o
   1  10   8       16.68        7.66     30.33 o
   2  10   8       18.85       23.97     47.85 o
   3  10   8       25.78       26.62     31.07 o
   4  10   8        0.13       -0.08     28.97 o
   5  10   8        5.06       54.70     63.90 o
   6  10   8       15.17      -37.24     27.66 o
   7  10   8       23.20       46.49     27.46 o
   8  10   8       56.82       73.09     57.37 o
   9  10   8       16.34       -6.73     30.12 o
  10  10   8        0.66      -13.83     33.88 o
  11  10   8      111.11      137.34     39.29 o
  12  10   8       41.46       44.16     38.04 o
  13  10   8      144.43       89.45     36.67 o
  14  10   8        0.53        9.17     33.58 o
  15  10   8        0.09       30.42     34.39 o
  16  10   8       11.46       37.20     35.31 o
   1  11   8        3.56       40.89     34.25 o
   2  11   8       48.16       19.68     34.26 o
   3  11   8        9.09       58.15     35.89 o
   4  11   8       10.33        3.89     33.07 o
   5  11   8      108.07      142.60     75.34 o
   6  11   8       37.81       -1.99     27.77 o
   7  11   8        4.41      -18.30     31.03 o
   8  11   8       20.37        6.49     30.66 o
   9  11   8       21.14       -8.43     32.67 o
  10  11   8        9.14      -26.98     32.31 o
  11  11   8        0.95      -12.99     32.77 o
  12  11   8        0.13       14.24     34.92 o
  13  11   8        8.97       61.76     37.60 o
   0  12   8       26.67       22.02     52.17 o
   1  12   8        3.28       19.16     37.84 o
   2  12   8       93.88       92.76     40.36 o
   3  12   8        3.00       -9.15     34.50 o
   4  12   8       64.27       69.54     38.04 o
   5  12   8       13.49       26.88     31.04 o
   6  12   8        5.03       45.34     41.02 o
   7  12   8       19.84       91.29     40.36 o
   8  12   8        2.37       39.21     38.05 o
   9  12   8       18.92       -2.54     36.64 o
   1   1   9       27.61       38.86     12.29 o
   2   1   9        3.27       20.07     16.19 o
   3   1   9       32.40       24.74     12.90 o
   4   1   9     1370.56     1355.57     26.55 o
   5   1   9       51.75       69.42     12.01 o
   6   1   9        2.42       24.61     13.22 o
   7   1   9      655.88      628.02     26.95 o
   8   1   9     1295.33     1187.60     34.00 o
   9   1   9       92.39      101.18     21.64 o
  10   1   9     1420.60     1319.68     69.58 o
  11   1   9      134.52      136.66     23.91 o
  12   1   9        7.36       19.25     18.73 o
  13   1   9      410.63      386.09     41.42 o
  14   1   9      178.47      162.59     33.30 o
  15   1   9       35.35       41.04     36.85 o
  16   1   9      542.27      507.92     68.27 o
  17   1   9       70.15       97.30     35.01 o
  18   1   9        6.85       -8.01     26.68 o
  19   1   9       37.49        7.50     26.49 o
  20   1   9       57.07      -24.02     25.47 o
  21   1   9      107.30      121.30     32.89 o
  22   1   9        0.63       24.00     28.53 o
  23   1   9       36.82        3.14     29.59 o
  24   1   9       10.66       13.68     50.30 o
  25   1   9        0.69        6.83     36.82 o
   0   2   9        5.15      -12.46     17.94 o
   1   2   9      396.42      420.51     22.92 o
   2   2   9      169.57      190.89     18.25 o
   3   2   9      233.95      239.05     19.33 o
   4   2   9      177.20      194.68     14.89 o
   5   2   9       15.57        6.64     12.08 o
   6   2   9      427.12      452.89     23.86 o
   7   2   9      531.24      544.87     31.99 o
   8   2   9       76.60      108.27     20.22 o
   9   2   9       45.24       24.71     18.17 o
  10   2   9      143.71      151.71     22.79 o
  11   2   9      305.63      391.08     29.26 o
  12   2   9      170.25      117.92     21.94 o
  13   2   9        8.13       -4.14     17.56 o
  14   2   9      123.43       87.42     30.86 o
  15   2   9      218.72      261.65     48.08 o
  16   2   9      270.04      187.18     37.99 o
  17   2   9      419.24      449.00     49.53 o
  18   2   9       44.55       93.85     33.98 o
  19   2   9      243.27      223.84     51.55 o
  20   2   9        7.55       63.70     44.25 o
  21   2   9        0.54       20.77     41.02 o
  22   2   9        1.58       -4.12     42.22 o
  23   2   9       87.33       77.15     42.45 o
  24   2   9        4.73       14.65     44.60 o
   1   3   9      166.14      152.85     22.95 o
   2   3   9       78.46       83.05     20.20 o
   3   3   9       16.18       43.71     14.16 o
   4   3   9        1.32        0.32     13.21 o
   5   3   9      213.65      215.60     20.20 o
   6   3   9      922.60      936.47     44.94 o
   7   3   9        3.46       -8.18     18.26 o
   8   3   9       29.70       38.12     32.99 o
   9   3   9      185.11      198.77     34.48 o
  10   3   9       66.14       90.86     23.55 o
  11   3   9       14.26       41.86     22.35 o
  12   3   9      135.66      165.92     26.83 o
  13   3   9       20.57       -3.57     30.32 o
  14   3   9       65.71       42.70     23.68 o
  15   3   9       23.13      -25.33     31.92 o
  16   3   9        0.02      -32.12     32.54 o
  17   3   9       27.40       19.13     34.85 o
  18   3   9        9.78       44.99     38.56 o
  19   3   9        0.31      -22.21     37.11 o
  20   3   9       35.49       20.34     60.74 o
  21   3   9        5.10      -14.31     41.32 o
  22   3   9        1.24       -2.23     42.93 o
  23   3   9        2.60       38.73     45.07 o
  24   3   9       24.13      -28.56     44.39 o
   0   4   9        2.56      -17.29     17.41 o
   1   4   9     1913.03     1874.20     39.52 o
   2   4   9      148.39      151.25     19.03 o
   3   4   9        9.66       20.40     20.60 o
   4   4   9       15.58       35.67     20.76 o
   5   4   9      413.87      483.50     35.97 o
   6   4   9       86.10       77.10     23.60 o
   7   4   9       89.48       83.53     17.31 o
   8   4   9        2.75       -6.12     18.33 o
   9   4   9       46.99       60.17     19.68 o
  10   4   9       54.39       20.47     19.86 o
  11   4   9     1047.44     1149.56     44.23 o
  12   4   9        4.10       30.67     23.55 o
  13   4   9      165.04      210.60     36.56 o
  14   4   9       28.11       39.47     25.66 o
  15   4   9       13.95        8.20     37.45 o
  16   4   9       80.90       77.36     58.69 o
  17   4   9        1.48       27.80     37.86 o
  18   4   9       80.31       66.33     44.39 o
  19   4   9       33.45        1.63     38.56 o
  20   4   9       70.22        7.02     42.93 o
  21   4   9       78.03       15.74     54.57 o
  22   4   9       10.54      -18.89     41.48 o
  23   4   9       10.24        9.10     45.07 o
   1   5   9       99.24      113.30     25.88 o
   2   5   9      590.41      554.55     40.00 o
   3   5   9      137.67      132.07     26.83 o
   4   5   9     1664.31     1605.65     60.96 o
   5   5   9       64.47       87.73     27.05 o
   6   5   9       42.44       13.06     22.73 o
   7   5   9        3.76      -19.57     21.95 o
   8   5   9      716.73      736.13     46.77 o
   9   5   9       55.58       41.76     24.67 o
  10   5   9       16.43       35.19     25.59 o
  11   5   9      245.03      190.68     47.85 o
  12   5   9        0.06        1.29     24.32 o
  13   5   9        6.25       29.80     26.57 o
  14   5   9       25.60       42.96     25.84 o
  15   5   9       22.59       19.55     42.79 o
  16   5   9      211.69      258.64     37.15 o
  17   5   9       34.41       -1.12     46.33 o
  18   5   9       11.74       -5.41     38.03 o
  19   5   9       42.06      -20.59     56.63 o
  20   5   9       41.48       42.16     67.95 o
  21   5   9        3.68       77.41     49.84 o
  22   5   9       25.43        4.62     44.39 o
   0   6   9      357.24      349.22     53.89 o
   1   6   9      385.53      385.84     48.67 o
   2   6   9     1107.51     1112.29     58.41 o
   3   6   9      318.92      387.13     52.90 o
   4   6   9        0.05        7.58     24.09 o
   5   6   9        0.15      -38.20     25.47 o
   6   6   9      118.05       96.40     30.91 o
   7   6   9        3.93        3.04     24.76 o
   8   6   9       58.00       40.30     26.41 o
   9   6   9       20.18       22.06     25.07 o
  10   6   9      155.80      110.91     30.94 o
  11   6   9       30.78        0.85     25.78 o
  12   6   9        0.02       37.32     26.96 o
  13   6   9       79.34       63.59     29.27 o
  14   6   9       39.79       77.05     29.59 o
  15   6   9       12.93        4.09     26.18 o
  16   6   9       13.22       27.84     27.95 o
  17   6   9       61.70      100.97     37.49 o
  18   6   9        8.29      -29.58     37.77 o
  19   6   9       26.84       62.09     47.30 o
  20   6   9        9.56       -1.20     76.19 o
  21   6   9        7.67      -14.89     43.61 o
   1   7   9      490.43      414.98     41.06 o
   2   7   9      744.31      720.98     49.93 o
   3   7   9       72.27       54.44     28.50 o
   4   7   9      513.11      429.43     46.36 o
   5   7   9      145.82      151.66     32.45 o
   6   7   9      169.57      184.02     33.40 o
   7   7   9      128.10      174.11     32.82 o
   8   7   9       32.06       74.41     28.86 o
   9   7   9       57.50       80.51     41.91 o
  10   7   9      142.84      158.71     43.69 o
  11   7   9       13.38       -0.10     52.34 o
  12   7   9        1.15      -11.14     27.09 o
  13   7   9       10.23        8.84     27.08 o
  14   7   9       13.04       30.21     27.89 o
  15   7   9       85.83       45.66     31.03 o
  16   7   9        5.09       17.31     32.94 o
  17   7   9       10.41       29.97     31.67 o
  18   7   9        2.22       -0.69     38.99 o
  19   7   9       21.05        4.12     48.05 o
  20   7   9        0.31       23.40     47.98 o
   0   8   9       16.94       -2.75     38.59 o
   1   8   9        0.14      -22.54     27.13 o
   2   8   9      127.96      144.97     33.96 o
   3   8   9       60.44       81.34     30.83 o
   4   8   9      101.86       82.52     31.07 o
   5   8   9      195.38      214.70     39.96 o
   6   8   9      135.59      143.28     33.79 o
   7   8   9      182.87      244.93     38.64 o
   8   8   9       78.28       52.18     38.14 o
   9   8   9       30.36        7.76     29.17 o
  10   8   9        4.68      -16.69     27.66 o
  11   8   9      108.55       60.03     33.20 o
  12   8   9        9.73       11.71     29.56 o
  13   8   9      240.83      290.15     42.25 o
  14   8   9        0.57       19.11     33.45 o
  15   8   9       62.63       52.10     33.74 o
  16   8   9        1.64        7.86     31.31 o
  17   8   9       18.55       71.94     36.03 o
  18   8   9        5.95       26.68     39.09 o
  19   8   9       76.20      136.98     61.41 o
   1   9   9        5.12       58.63     30.25 o
   2   9   9      285.60      347.26     42.91 o
   3   9   9       16.22       28.31     42.65 o
   4   9   9        0.14       -6.83     28.65 o
   5   9   9       23.93       81.78     34.58 o
   6   9   9      117.40      102.16     35.66 o
   7   9   9       36.53       98.88     36.29 o
   8   9   9      232.13      315.09     43.49 o
   9   9   9       36.20       -1.72     30.55 o
  10   9   9       10.48      -20.20     28.68 o
  11   9   9       74.13       68.34     36.85 o
  12   9   9        0.84       -0.60     31.61 o
  13   9   9        9.41       57.32     34.75 o
  14   9   9        1.11       30.21     33.69 o
  15   9   9       27.24       25.46     34.85 o
  16   9   9       37.28       56.43     36.50 o
  17   9   9        2.90       12.82     34.67 o
   0  10   9        2.67       35.78     46.32 o
   1  10   9      272.08      292.66     44.53 o
   2  10   9        5.31        0.88     31.85 o
   3  10   9        3.59       -7.05     29.55 o
   4  10   9        3.05      -10.66     31.38 o
   5  10   9       37.92       33.48     33.18 o
   6  10   9       17.35       35.23     33.94 o
   7  10   9       28.90       45.82     39.83 o
   8  10   9        4.36       10.46     33.82 o
   9  10   9       42.46       38.41     34.08 o
  10  10   9       15.57       38.10     34.31 o
  11  10   9       70.81      105.62     36.38 o
  12  10   9        0.00        3.47     32.63 o
  13  10   9       39.37       20.92     33.96 o
  14  10   9        2.07      -49.52     33.01 o
   1  11   9       32.41       48.71     36.24 o
   2  11   9        4.86       13.98     42.80 o
   3  11   9       60.14      117.68     39.19 o
   4  11   9        2.38      -32.47     32.90 o
   5  11   9        6.06        3.08     35.10 o
   6  11   9        2.35      -48.14     32.09 o
   7  11   9       19.16      -49.96     33.30 o
   8  11   9        5.74       -2.71     49.63 o
   9  11   9       86.56       34.26     34.89 o
  10  11   9      127.40      172.23     42.81 o
  11  11   9       10.08      -57.27     45.77 o
   0  12   9        0.82       14.44     66.92 o
   1  12   9       23.85       39.98     37.08 o
   2  12   9        0.27       39.53     66.87 o
   3  12   9        1.64       42.72     37.51 o
   4  12   9       16.95      -10.03     36.17 o
   5  12   9       22.62       50.95     39.68 o
   0   0  10      349.66      335.64     61.77 o
   1   0  10      541.93      463.95     51.55 o
   2   0  10      220.04      218.26     26.70 o
   3   0  10     1444.42     1360.93     47.69 o
   4   0  10      238.98      243.28     21.91 o
   5   0  10      414.52      379.97     34.46 o
   6   0  10      587.49      558.89     35.12 o
   7   0  10       77.00       65.06     25.02 o
   8   0  10       68.03       -0.83     16.71 o
   9   0  10       27.76       15.59     21.40 o
  10   0  10       14.88        9.10     19.99 o
  11   0  10        8.80       26.02     37.06 o
  12   0  10     1095.43     1125.67     74.28 o
  13   0  10        4.82       27.04     50.45 o
  14   0  10       10.34       -6.64     32.16 o
  15   0  10        2.40      -23.17     33.98 o
  16   0  10      206.21      117.86     42.49 o
  17   0  10       85.34       46.07     40.07 o
  18   0  10      489.96      420.85     57.89 o
  19   0  10       31.10       59.41     43.03 o
  20   0  10      343.60      308.18     55.89 o
  21   0  10      184.22      136.28     47.46 o
  22   0  10       87.76       57.12     92.66 o
  23   0  10        7.72       20.03     47.98 o
   1   1  10       87.12       88.36     15.81 o
   2   1  10       27.52       27.31     13.57 o
   3   1  10      282.58      315.33     20.97 o
   4   1  10       48.68       64.01     13.84 o
   5   1  10     1406.68     1406.56     41.90 o
   6   1  10      406.13      403.27     28.92 o
   7   1  10       13.72       33.50     15.32 o
   8   1  10      262.13      285.62     22.06 o
   9   1  10      113.21      138.19     18.25 o
  10   1  10      143.79      119.12     28.32 o
  11   1  10       83.29       97.84     21.27 o
  12   1  10        1.54       19.28     28.09 o
  13   1  10        5.62      -28.45     42.62 o
  14   1  10       44.45       20.03     28.23 o
  15   1  10      177.91      139.41     57.61 o
  16   1  10      209.06      170.06     30.93 o
  17   1  10       41.37       -3.69     25.14 o
  18   1  10       25.01      -45.48     36.56 o
  19   1  10       14.36      -22.55     34.18 o
  20   1  10        0.60       40.74     29.24 o
  21   1  10      106.83       92.92     35.37 o
  22   1  10        0.41      -14.13     28.24 o
  23   1  10        8.93      -23.57     29.56 o
   0   2  10      199.21      224.76     37.30 o
   1   2  10       40.30       38.61     15.15 o
   2   2  10       10.99       26.11     14.67 o
   3   2  10       25.78       22.88     15.05 o
   4   2  10      136.29      163.43     19.05 o
   5   2  10       11.08       28.46     17.38 o
   6   2  10      165.45      214.28     23.88 o
   7   2  10        3.35       -8.85     17.06 o
   8   2  10      798.02      910.59     41.49 o
   9   2  10      246.26      313.30     28.06 o
  10   2  10       18.61       27.33     33.10 o
  11   2  10       44.18        5.70     19.61 o
  12   2  10      141.64      173.71     25.04 o
  13   2  10      136.83      127.76     26.42 o
  14   2  10        1.38       37.12     29.88 o
  15   2  10       13.45       30.22     30.10 o
  16   2  10        0.06      -50.82     33.88 o
  17   2  10       23.03       60.20     32.97 o
  18   2  10       29.53       29.44     33.91 o
  19   2  10        0.29       71.65     42.79 o
  20   2  10       75.55       -4.19     42.79 o
  21   2  10        3.94      -42.68     63.83 o
  22   2  10       22.69       47.72     37.63 o
  23   2  10        1.86        4.05     33.17 o
   1   3  10      141.89      208.76     25.98 o
   2   3  10      220.94      225.54     26.22 o
   3   3  10      996.65     1036.14     60.93 o
   4   3  10        8.02       27.54     21.40 o
   5   3  10     1005.95      948.57     45.56 o
   6   3  10       11.07        0.67     20.48 o
   7   3  10     1320.94     1462.13     76.68 o
   8   3  10      639.78      705.19     42.18 o
   9   3  10      644.24      619.33     40.37 o
  10   3  10      183.34      191.82     28.56 o
  11   3  10        9.03        0.56     22.42 o
  12   3  10      131.58      128.48     26.26 o
  13   3  10        0.35       -1.60     22.99 o
  14   3  10      136.26       60.71     30.53 o
  15   3  10      366.48      340.15    128.70 o
  16   3  10       61.87       58.70     38.56 o
  17   3  10        0.57       13.57     43.24 o
  18   3  10        6.06       62.22     40.46 o
  19   3  10       14.61      -52.55     37.11 o
  20   3  10        5.09       60.37     50.45 o
  21   3  10       83.75       51.16     46.90 o
  22   3  10        5.90      -46.22     40.07 o
   0   4  10     1606.49     1423.40     78.46 o
   1   4  10       35.50       14.48     21.41 o
   2   4  10      730.21      640.17     40.87 o
   3   4  10        0.91       -3.82     20.86 o
   4   4  10        7.06      -14.83     20.67 o
   5   4  10       78.65       91.92     24.77 o
   6   4  10      185.67      257.25     30.77 o
   7   4  10       30.65       56.19     24.20 o
   8   4  10      129.81      135.74     27.09 o
   9   4  10      475.38      416.60     52.01 o
  10   4  10      563.57      463.06     38.52 o
  11   4  10        2.17       47.34     24.05 o
  12   4  10       47.98       19.65     24.32 o
  13   4  10       38.49       28.96     24.65 o
  14   4  10        1.98      -33.31     25.80 o
  15   4  10        0.01       17.14     29.41 o
  16   4  10       43.42       80.49     41.48 o
  17   4  10       31.56       59.72     55.60 o
  18   4  10       18.72       51.94     50.45 o
  19   4  10       67.61       85.50    114.28 o
  20   4  10        1.01       47.30     47.30 o
  21   4  10        8.19      -25.76     42.93 o
  22   4  10       27.84       18.02     74.13 o
   1   5  10       81.76       63.91     25.30 o
   2   5  10      378.16      392.86     36.01 o
   3   5  10       24.50        1.56     22.79 o
   4   5  10        1.48       -1.14     21.93 o
   5   5  10       13.42       16.54     24.36 o
   6   5  10       13.18       21.63     24.41 o
   7   5  10      308.83      327.57     35.75 o
   8   5  10      141.66       65.82     44.60 o
   9   5  10       85.16       83.41     27.19 o
  10   5  10       52.53       -2.54     23.20 o
  11   5  10       43.98       21.67     25.27 o
  12   5  10        0.13       14.11     25.22 o
  13   5  10        0.16       36.24     28.24 o
  14   5  10       46.79       30.02     27.04 o
  15   5  10      176.88      141.12     38.60 o
  16   5  10        0.95      -22.17     33.86 o
  17   5  10       50.30       80.11     68.98 o
  18   5  10       11.07       25.18     41.48 o
  19   5  10        0.01      -42.21     39.31 o
  20   5  10        3.04       21.00     43.39 o
  21   5  10        1.03        6.18     49.51 o
   0   6  10      765.86      795.55     70.64 o
   1   6  10      178.57      197.53     32.56 o
   2   6  10       89.24       73.68     26.96 o
   3   6  10        1.42       -6.62     23.61 o
   4   6  10      671.16      682.10     47.38 o
   5   6  10      296.29      346.73     38.00 o
   6   6  10      386.44      396.49     71.93 o
   7   6  10        0.47      -33.64     23.86 o
   8   6  10      132.55      106.65     30.27 o
   9   6  10        1.50      -17.38     24.72 o
  10   6  10      188.64      161.79     31.77 o
  11   6  10       48.32       77.14     30.43 o
  12   6  10       99.68       88.59     30.84 o
  13   6  10       14.10       39.56     27.85 o
  14   6  10       15.10       -5.27     26.93 o
  15   6  10        2.65       -2.80     32.48 o
  16   6  10       22.11        2.21     33.43 o
  17   6  10        0.11      -14.01     33.67 o
  18   6  10       86.09      195.46    171.94 o
  19   6  10        1.09      -13.66     43.61 o
  20   6  10       98.65       61.37     51.55 o
   1   7  10      430.96      413.00     43.09 o
   2   7  10        8.23      -16.96     25.56 o
   3   7  10      695.74      686.31     50.55 o
   4   7  10       80.06       78.83     29.87 o
   5   7  10        0.10        2.92     26.34 o
   6   7  10      183.94      176.33     34.43 o
   7   7  10       45.33       72.62     28.95 o
   8   7  10       17.54      -20.54     31.80 o
   9   7  10       71.68       92.86     34.18 o
  10   7  10        0.07        4.37     27.80 o
  11   7  10        7.84      -37.38     24.92 o
  12   7  10       11.46      -19.73     27.94 o
  13   7  10       78.15       55.06     31.12 o
  14   7  10        4.61       44.82     31.75 o
  15   7  10       12.05      -40.51     29.16 o
  16   7  10        2.65      -48.62     32.41 o
  17   7  10        0.08      -38.13     33.15 o
  18   7  10       52.27       14.64     38.79 o
   0   8  10      384.23      335.35     58.63 o
   1   8  10       29.31       61.26     35.37 o
   2   8  10        5.66      -28.72     27.12 o
   3   8  10       62.67      120.12     33.09 o
   4   8  10       11.81       29.54     46.96 o
   5   8  10       46.80       46.02     30.18 o
   6   8  10       93.49       70.75     33.67 o
   7   8  10       44.59       52.78     30.90 o
   8   8  10      126.77      114.37     49.91 o
   9   8  10        3.51      -18.28     48.37 o
  10   8  10       38.94       68.63     32.69 o
  11   8  10       15.70       27.96     31.03 o
  12   8  10        2.12       18.36     32.52 o
  13   8  10       31.88       24.62     31.77 o
  14   8  10        0.02       -8.58     30.77 o
  15   8  10       26.55      -20.42     33.58 o
  16   8  10       15.86       36.92     40.16 o
  17   8  10        0.25      -24.81     37.59 o
   1   9  10      341.16      429.10     47.60 o
   2   9  10        0.05       14.21     31.47 o
   3   9  10      176.62      222.15     40.45 o
   4   9  10        4.86      -40.42     28.74 o
   5   9  10       23.21       18.18     30.81 o
   6   9  10        6.13       39.84     30.99 o
   7   9  10       33.52       54.68     32.92 o
   8   9  10       13.66       25.04     31.85 o
   9   9  10       71.44      129.88     37.41 o
  10   9  10       40.25       34.42     34.26 o
  11   9  10       67.62       80.97     35.20 o
  12   9  10        0.12       -5.83     33.88 o
  13   9  10       46.92       81.06     36.81 o
  14   9  10       57.95       29.55     36.38 o
  15   9  10       92.47      168.27     43.22 o
   0  10  10        3.88      -54.67     71.04 o
   1  10  10        0.30       -6.31     32.69 o
   2  10  10       13.94      -15.61     30.63 o
   3  10  10       26.53       89.65     42.50 o
   4  10  10        3.65      -27.76     30.90 o
   5  10  10        0.21        5.08     44.58 o
   6  10  10       66.88       50.64     34.99 o
   7  10  10       23.50       63.41     37.06 o
   8  10  10       92.20       77.01     37.64 o
   9  10  10       18.25      -12.47     49.04 o
  10  10  10        1.16       25.40     34.20 o
  11  10  10       26.41       55.80     47.55 o
  12  10  10       28.83       40.05     38.04 o
   1  11  10        5.12       77.37     36.92 o
   2  11  10        0.08      -37.61     36.26 o
   3  11  10       16.25       26.23     34.77 o
   4  11  10        1.28       -6.78     34.20 o
   5  11  10        1.77        5.60     35.18 o
   6  11  10        0.06      -23.00     31.81 o
   7  11  10        1.54       40.76     37.58 o
   1   1  11        8.30       22.20     14.06 o
   2   1  11      523.14      541.31     27.17 o
   3   1  11      267.66      309.98     21.51 o
   4   1  11       38.93       38.24     15.78 o
   5   1  11     1315.95     1233.56     32.25 o
   6   1  11       41.35       48.07     14.60 o
   7   1  11       10.51       18.85     16.00 o
   8   1  11      274.71      225.14     21.41 o
   9   1  11      552.01      519.91     39.22 o
  10   1  11       37.76       32.59     25.36 o
  11   1  11       45.65       23.75     22.66 o
  12   1  11       47.54       44.53     29.37 o
  13   1  11       21.32        2.61     23.36 o
  14   1  11       68.95       47.59     27.09 o
  15   1  11       50.43       24.31     25.44 o
  16   1  11       56.89       91.51     29.37 o
  17   1  11       29.40       55.63     31.80 o
  18   1  11        8.59      -35.60     26.20 o
  19   1  11        0.66      -20.97     31.10 o
  20   1  11        0.30       -4.90     28.47 o
  21   1  11      162.85      170.94     37.49 o
   0   2  11      164.15      202.17     28.64 o
   1   2  11        0.08       -1.45     15.04 o
   2   2  11      176.74      164.32     20.25 o
   3   2  11      100.79      128.37     19.05 o
   4   2  11       10.56       20.53     15.91 o
   5   2  11       18.00       40.47     18.43 o
   6   2  11     1021.64      961.90     40.64 o
   7   2  11       16.39       -0.54     18.92 o
   8   2  11       18.93       22.49     20.33 o
   9   2  11      143.41      146.92     23.90 o
  10   2  11      172.67      182.66     25.56 o
  11   2  11      160.53      176.07     30.01 o
  12   2  11       77.48      112.93     27.68 o
  13   2  11      172.99      246.30     56.97 o
  14   2  11       37.96       90.45     33.73 o
  15   2  11        7.08        4.18     30.62 o
  16   2  11      109.97       45.35     34.78 o
  17   2  11       41.82       72.41     34.46 o
  18   2  11       72.38       73.15     39.29 o
  19   2  11       40.64       -4.12     43.68 o
  20   2  11       24.32       48.73     35.97 o
  21   2  11        0.19      -37.27     39.85 o
   1   3  11      140.18      119.79     23.81 o
   2   3  11        4.43       21.09     20.13 o
   3   3  11       99.13       81.57     23.35 o
   4   3  11      191.92      192.99     27.07 o
   5   3  11        9.58       13.40     24.07 o
   6   3  11      186.06      214.47     36.26 o
   7   3  11       81.71      102.24     46.07 o
   8   3  11      185.40      196.16     29.05 o
   9   3  11       71.22       49.50     23.79 o
  10   3  11       79.16       57.80     25.17 o
  11   3  11       19.11       14.84     23.14 o
  12   3  11       56.33       78.99     30.73 o
  13   3  11       30.00      100.91     35.43 o
  14   3  11        5.18      -17.05     33.84 o
  15   3  11       25.66       17.72     37.59 o
  16   3  11        1.03       23.58     43.03 o
  17   3  11        5.64      -26.77     39.31 o
  18   3  11        1.18      -42.39     38.56 o
  19   3  11       26.52        4.69     42.15 o
  20   3  11        8.39       33.71     47.17 o
  21   3  11       17.13       57.30    110.16 o
   0   4  11      185.30      234.49     42.98 o
   1   4  11        1.95      -28.55     26.45 o
   2   4  11        3.11      -19.11     21.68 o
   3   4  11        7.09       -6.60     26.45 o
   4   4  11      132.42      166.68     28.10 o
   5   4  11      711.24      715.95     57.66 o
   6   4  11     1114.11     1089.40     54.47 o
   7   4  11       51.60       90.03     27.42 o
   8   4  11      110.99      139.74     28.01 o
   9   4  11       11.19       20.20     23.55 o
  10   4  11       99.88       89.24     27.52 o
  11   4  11       17.06       26.05     24.36 o
  12   4  11       27.79       72.01     26.91 o
  13   4  11        0.02       -1.09     29.15 o
  14   4  11       15.06       -8.77     31.20 o
  15   4  11       31.88       72.52     34.10 o
  16   4  11        5.83      -22.82     36.05 o
  17   4  11        6.25       26.48     42.15 o
  18   4  11       38.96       62.17     45.71 o
  19   4  11        5.96       53.34     66.92 o
  20   4  11        8.66       42.07     47.98 o
   1   5  11      304.35      300.73     35.29 o
   2   5  11      372.46      349.43     36.43 o
   3   5  11      568.81      518.76     48.70 o
   4   5  11      142.58      128.78     29.57 o
   5   5  11        4.28       24.96     28.83 o
   6   5  11      107.71       95.38     27.74 o
   7   5  11       13.09       54.19     25.94 o
   8   5  11        0.12       -5.54     24.03 o
   9   5  11       73.76       86.25     38.87 o
  10   5  11      199.12      171.99     32.41 o
  11   5  11       46.09       19.57     28.83 o
  12   5  11       13.89        8.46     26.12 o
  13   5  11        3.66      -33.93     28.99 o
  14   5  11      128.23      158.54     40.51 o
  15   5  11       56.66       63.32     35.10 o
  16   5  11        2.98       -3.23     32.33 o
  17   5  11       14.86       60.51     51.48 o
  18   5  11       20.38       99.22     50.71 o
  19   5  11        2.37      -16.17     44.86 o
   0   6  11      107.71       90.53     40.07 o
   1   6  11       10.43       27.68     26.15 o
   2   6  11       15.31      -13.33     24.43 o
   3   6  11      270.48      224.16     34.34 o
   4   6  11       55.96       35.23     26.50 o
   5   6  11        0.58      -36.68     30.13 o
   6   6  11        0.13       11.49     25.58 o
   7   6  11       87.22       93.39     30.43 o
   8   6  11        6.65        5.50     26.53 o
   9   6  11        1.25      -22.36     24.77 o
  10   6  11        0.00      -16.16     31.89 o
  11   6  11       30.73       15.76     39.83 o
  12   6  11        5.61       -5.03     29.13 o
  13   6  11       16.52      -18.43     27.09 o
  14   6  11       10.41      106.29     38.32 o
  15   6  11        2.92      -35.68     33.54 o
  16   6  11        6.77       24.89     39.27 o
  17   6  11        5.54       18.89     35.55 o
  18   6  11        0.21       30.49     45.07 o
   1   7  11      467.16      461.48     45.05 o
   2   7  11        5.51       -6.70     30.17 o
   3   7  11       15.88       20.28     27.15 o
   4   7  11       86.10      109.56     31.41 o
   5   7  11       44.97      100.54     33.88 o
   6   7  11       11.16       38.20     30.44 o
   7   7  11       62.33      118.99     36.85 o
   8   7  11       14.73       28.56     36.56 o
   9   7  11       94.49       93.40     32.66 o
  10   7  11       23.11        1.56     28.32 o
  11   7  11        5.86       32.71     29.85 o
  12   7  11        7.53      -28.87     50.82 o
  13   7  11       56.13       38.49     38.34 o
  14   7  11        0.28       57.74     38.79 o
  15   7  11       47.34       98.31     39.88 o
  16   7  11        1.20        9.79     37.32 o
   0   8  11       79.56      153.00     49.84 o
   1   8  11      127.64      140.95     34.43 o
   2   8  11        7.63      -19.97     27.71 o
   3   8  11       29.21       81.42     32.25 o
   4   8  11       37.04       37.26     29.31 o
   5   8  11        3.29      -37.25     27.18 o
   6   8  11       74.99      106.67     42.02 o
   7   8  11       20.35       37.60     32.10 o
   8   8  11       58.83      102.93     54.98 o
   9   8  11        2.80       -1.59     31.03 o
  10   8  11       18.72       53.22     32.66 o
  11   8  11        9.41      -15.53     33.10 o
  12   8  11       87.24      118.11     37.73 o
  13   8  11       10.61       -4.34     32.30 o
  14   8  11       54.46      -30.36     39.55 o
   1   9  11        0.08      -29.61     28.07 o
   2   9  11       36.16       30.60     31.68 o
   3   9  11       54.08      117.95     36.10 o
   4   9  11       69.54       98.46     40.12 o
   5   9  11        3.83      -10.74     30.76 o
   6   9  11       20.36       59.84     36.85 o
   7   9  11       38.56       42.03     59.74 o
   8   9  11       18.74        5.60     34.65 o
   9   9  11        1.72       31.54     45.36 o
  10   9  11        2.00        9.03     33.30 o
  11   9  11       38.48       15.24     36.28 o
  12   9  11       11.29       -0.91     34.50 o
   0  10  11        9.06      -32.65     45.71 o
   1  10  11        0.53       37.87     33.78 o
   2  10  11        0.42       14.03     31.84 o
   3  10  11        4.85        5.58     34.48 o
   4  10  11       58.48      161.29     63.11 o
   5  10  11       28.08       39.45     34.72 o
   6  10  11      123.50      242.36     45.45 o
   7  10  11      122.55      110.18     40.78 o
   8  10  11        9.20        8.72     36.09 o
   0   0  12      721.47      702.17     92.66 o
   1   0  12      642.53      559.55     90.60 o
   2   0  12       25.18       46.79     34.19 o
   3   0  12       92.15       45.08     67.95 o
   4   0  12       83.25      121.45     39.86 o
   5   0  12      114.17      113.37     38.03 o
   6   0  12      170.41      146.97     42.21 o
   7   0  12      612.44      598.78     43.27 o
   8   0  12      269.86      221.34     39.69 o
   9   0  12      233.98      212.09     74.13 o
  10   0  12        8.37      -10.44     60.74 o
  11   0  12      261.80      215.78     59.72 o
  12   0  12       42.78       68.03     37.33 o
  13   0  12      200.99      187.95     43.40 o
  14   0  12        5.69       25.49     38.07 o
  15   0  12        1.89      -48.81     32.54 o
  16   0  12       34.11       71.26     47.36 o
  17   0  12       81.16       92.66     67.95 o
  18   0  12       30.84      -28.90     38.99 o
  19   0  12        6.30       -1.16     44.86 o
   1   1  12       82.36       88.99     26.18 o
   2   1  12        6.15       53.06     24.68 o
   3   1  12      149.26      231.55     31.50 o
   4   1  12        7.98       34.64     18.59 o
   5   1  12       15.05       53.34     20.48 o
   6   1  12       22.34       34.54     17.88 o
   7   1  12       33.41       19.73     17.88 o
   8   1  12       60.71       70.81     21.35 o
   9   1  12        2.50       22.02     22.26 o
  10   1  12      343.72      273.70     32.43 o
  11   1  12        2.23      -29.74     27.24 o
  12   1  12       13.57       -4.52     28.95 o
  13   1  12        2.94       44.58     26.17 o
  14   1  12       27.37       50.56     27.85 o
  15   1  12        0.53        4.37     28.14 o
  16   1  12      110.98      152.19     32.92 o
  17   1  12        0.01       -5.40     40.72 o
  18   1  12       23.17       33.38     31.50 o
  19   1  12       30.17       78.12     33.10 o
   0   2  12       12.61       15.24     26.40 o
   1   2  12        0.07       11.67     16.11 o
   2   2  12       12.50        4.70     16.88 o
   3   2  12        4.48      -19.92     15.96 o
   4   2  12       40.87       35.77     19.69 o
   5   2  12      196.16      186.65     24.84 o
   6   2  12       23.98       10.16     19.78 o
   7   2  12      132.95      139.08     23.89 o
   8   2  12      226.59      217.42     26.75 o
   9   2  12        3.36       24.32     20.75 o
  10   2  12       17.51       -7.43     23.41 o
  11   2  12       82.35       85.64     26.50 o
  12   2  12        3.16       -1.89     24.97 o
  13   2  12       23.64       13.60     30.57 o
  14   2  12        4.40       15.12     32.41 o
  15   2  12        6.45       84.48     36.66 o
  16   2  12        2.14       -8.71     33.33 o
  17   2  12       35.71       63.45     30.75 o
  18   2  12        0.17      -36.62     31.69 o
  19   2  12        5.38      -31.25     33.78 o
   1   3  12       42.53       -1.98     25.26 o
   2   3  12      779.82      796.34     44.89 o
   3   3  12      275.95      235.48     30.23 o
   4   3  12      958.28      867.20     47.04 o
   5   3  12      394.26      490.32     37.35 o
   6   3  12       35.46       27.01     24.20 o
   7   3  12       34.13       56.36     24.17 o
   8   3  12        8.14       27.43     23.40 o
   9   3  12      341.38      265.40     33.13 o
  10   3  12      365.44      335.88     44.71 o
  11   3  12        0.50      -29.99     27.01 o
  12   3  12       57.50       38.92     29.83 o
  13   3  12        0.20      -39.73     26.48 o
  14   3  12       38.85       33.99     31.23 o
  15   3  12        6.67      -14.74     40.57 o
  16   3  12       62.05       74.84     89.57 o
  17   3  12       10.90      -18.99     79.28 o
  18   3  12        0.24       30.89     47.46 o
   0   4  12       21.07        5.03     32.16 o
   1   4  12       55.28       36.54     23.64 o
   2   4  12       21.96       46.49     27.30 o
   3   4  12      125.15      110.04     28.32 o
   4   4  12      263.72      241.21     31.78 o
   5   4  12       45.38       31.74     25.02 o
   6   4  12        6.73       23.73     25.09 o
   7   4  12       29.51       -6.67     24.03 o
   8   4  12        0.80      -33.57     22.38 o
   9   4  12       26.57       14.50     27.05 o
  10   4  12       38.77       49.91     43.39 o
  11   4  12       27.10       79.91     32.56 o
  12   4  12        2.06       19.24     31.13 o
  13   4  12       76.61       77.90     35.10 o
  14   4  12        0.66       46.01     32.40 o
  15   4  12        0.98       16.52     33.71 o
  16   4  12        1.93      -31.81     43.03 o
  17   4  12       42.36      -32.36     43.61 o
  18   4  12        0.23      -56.79     37.86 o
   1   5  12       35.11       35.44     56.47 o
   2   5  12        5.53       -0.38     39.64 o
   3   5  12        1.57      -20.55     24.02 o
   4   5  12       57.12       52.99     28.32 o
   5   5  12       69.14       59.02     28.30 o
   6   5  12      192.98      202.57     33.72 o
   7   5  12      118.77      145.81     31.23 o
   8   5  12       77.73       77.47     28.71 o
   9   5  12       64.55       -5.05     31.80 o
  10   5  12       53.55       30.69     27.61 o
  11   5  12        6.10       39.70     33.35 o
  12   5  12        0.53       23.50     32.30 o
  13   5  12       60.19      -14.97     36.05 o
  14   5  12        0.47       53.42     54.82 o
  15   5  12        7.52        7.21     35.51 o
  16   5  12        9.06      -18.14     36.16 o
  17   5  12       50.21      -30.51     43.61 o
   0   6  12        8.04       -2.25     38.07 o
   1   6  12      254.14      277.05     36.90 o
   2   6  12      226.24      226.95     35.81 o
   3   6  12        4.86       -6.39     27.44 o
   4   6  12       40.06       22.36     28.58 o
   5   6  12      499.23      516.43     46.38 o
   6   6  12        0.78       30.40     28.13 o
   7   6  12      116.76      116.94     36.73 o
   8   6  12        4.78        8.15     27.71 o
   9   6  12        0.15      -15.00     36.26 o
  10   6  12       17.71        2.53     28.02 o
  11   6  12       67.24       75.19     33.15 o
  12   6  12       18.37       33.40     35.85 o
  13   6  12       29.96      -23.98     33.98 o
  14   6  12        0.00      -45.27     35.51 o
  15   6  12        1.37      -25.19     33.30 o
   1   7  12       35.53       39.14     30.05 o
   2   7  12      236.27      318.80     40.16 o
   3   7  12      116.36      165.51     35.77 o
   4   7  12       13.54       27.04     30.69 o
   5   7  12       78.20       49.60     30.59 o
   6   7  12       51.46       69.19     31.51 o
   7   7  12        1.40       10.71     30.04 o
   8   7  12       63.94      117.05     35.05 o
   9   7  12        0.27      -18.80     29.05 o
  10   7  12        5.50      -25.54     28.98 o
  11   7  12        2.51       28.97     36.26 o
  12   7  12       12.11       85.99     41.86 o
  13   7  12        0.13       45.38     38.81 o
   0   8  12       17.66       17.18     44.25 o
   1   8  12        0.99      -13.01     27.70 o
   2   8  12       53.90       86.09     33.83 o
   3   8  12       20.86       -7.16     29.46 o
   4   8  12       44.54       18.30     30.37 o
   5   8  12       27.73       43.64     32.11 o
   6   8  12        0.30       15.53     32.00 o
   7   8  12       14.60       -5.21     30.60 o
   8   8  12        3.54       -1.54     30.52 o
   9   8  12        0.27        2.43     32.25 o
  10   8  12        0.03       -7.87     30.77 o
  11   8  12        3.73      -10.37     31.97 o
   1   9  12        4.61        2.71     31.61 o
   2   9  12       68.93       19.97     33.88 o
   3   9  12        4.64      -23.92     32.60 o
   4   9  12       77.39       33.03     36.04 o
   5   9  12       11.19       32.39     34.81 o
   6   9  12        7.37      -18.86     33.69 o
   7   9  12       13.86       17.35     34.95 o
   1   1  13       62.83       54.79     29.72 o
   2   1  13       17.65        7.59     23.98 o
   3   1  13      190.93      245.22     52.06 o
   4   1  13      232.95      314.77     35.68 o
   5   1  13       26.78       41.61     26.09 o
   6   1  13      136.32      197.22     38.48 o
   7   1  13      232.66      176.31     68.98 o
   8   1  13        5.58      -54.01     37.77 o
   9   1  13       58.13       88.22     46.32 o
  10   1  13      116.22      113.01     49.25 o
  11   1  13      127.84       90.08     48.76 o
  12   1  13        4.07      -27.55     41.92 o
  13   1  13        8.80      -10.30     43.68 o
  14   1  13        0.23      -59.44     43.39 o
  15   1  13       83.09       32.20     47.98 o
  16   1  13       18.26      -30.89     46.59 o
  17   1  13        6.77      -20.45     42.53 o
   0   2  13      346.91      352.29     53.13 o
   1   2  13      454.93      473.94     41.22 o
   2   2  13        0.20       -6.73     23.78 o
   3   2  13       69.41       51.17     43.27 o
   4   2  13        6.31      -17.63     28.21 o
   5   2  13       73.19       73.85     33.15 o
   6   2  13       34.20       46.32     32.07 o
   7   2  13      174.71      128.07     54.45 o
   8   2  13      113.80      184.22     52.77 o
   9   2  13      158.38      127.85     52.46 o
  10   2  13       54.85       29.35     33.01 o
  11   2  13       87.81      141.01     37.81 o
  12   2  13      120.76      118.50     37.98 o
  13   2  13        5.69      -29.97     40.69 o
  14   2  13       78.50       94.96     56.04 o
  15   2  13        2.16       50.70     54.17 o
  16   2  13        6.20       -4.15     36.79 o
   1   3  13       10.68       22.57     39.23 o
   2   3  13        6.10      -35.17     36.31 o
   3   3  13      148.90      194.04     61.77 o
   4   3  13      125.74      111.23     44.86 o
   5   3  13        3.20        4.28     27.43 o
   6   3  13        7.85      -30.61     26.88 o
   7   3  13        3.40      -23.18     26.68 o
   8   3  13        7.39      -18.94     38.09 o
   9   3  13       74.89       94.85     42.68 o
  10   3  13        3.38       -9.56     33.66 o
  11   3  13        6.64       15.67     29.99 o
  12   3  13        9.78        3.57     31.90 o
  13   3  13        0.05      -24.27     34.36 o
  14   3  13       21.62      108.55     46.84 o
  15   3  13       25.55        4.58     45.02 o
  16   3  13        0.52        7.33     43.54 o
   0   4  13     1114.95     1156.38     81.10 o
   1   4  13       29.09       82.43     27.69 o
   2   4  13       39.90       25.74     25.08 o
   3   4  13        6.53       23.84     25.12 o
   4   4  13        0.63       14.89     24.79 o
   5   4  13      167.68      150.22     31.40 o
   6   4  13        3.51       33.48     28.50 o
   7   4  13      112.23      121.37     30.15 o
   8   4  13       13.77       24.08     35.07 o
   9   4  13        5.64       45.30     32.48 o
  10   4  13       45.20       77.28     33.07 o
  11   4  13       36.86       49.64     34.91 o
  12   4  13       45.54       72.31     35.02 o
  13   4  13       16.53       51.65     34.96 o
  14   4  13        5.01       48.37     35.43 o
  15   4  13        0.27       14.69     70.31 o
   1   5  13        0.01       -9.89     24.81 o
   2   5  13       92.35      101.90     30.51 o
   3   5  13       67.77      102.12     32.99 o
   4   5  13        3.43       21.94     27.69 o
   5   5  13       93.22       86.50     31.19 o
   6   5  13        5.84       45.99     27.76 o
   7   5  13       78.49        9.00     32.69 o
   8   5  13        4.05      -12.07     27.85 o
   9   5  13      197.61      264.09     37.94 o
  10   5  13       26.82       49.67     49.93 o
  11   5  13       17.47       58.34     35.95 o
  12   5  13        0.29      -42.11     32.97 o
  13   5  13        1.54        1.39     37.70 o
  14   5  13       12.35       29.75     35.82 o
   0   6  13        9.63       29.00     42.21 o
   1   6  13       34.11       60.83     32.40 o
   2   6  13      119.41       85.64     46.36 o
   3   6  13       31.48       46.17     30.81 o
   4   6  13        2.41      -27.32     29.02 o
   5   6  13       20.48       51.89     32.13 o
   6   6  13        1.78      -28.40     29.42 o
   7   6  13        1.92       42.93     33.88 o
   8   6  13       40.90       52.53     31.20 o
   9   6  13        0.18       22.26     31.66 o
  10   6  13        9.83       -4.77     34.18 o
  11   6  13        1.91       41.53     37.99 o
  12   6  13        5.61      -20.03     35.82 o
   1   7  13        2.84       -5.30     28.99 o
   2   7  13        7.72      -38.52     28.07 o
   3   7  13       54.66       40.88     31.42 o
   4   7  13       65.98      149.46     35.48 o
   5   7  13      130.57      227.26     47.26 o
   6   7  13       80.84       58.91     32.89 o
   7   7  13        0.15       51.00     32.50 o
   8   7  13       45.81       38.95     33.07 o
   9   7  13        0.34       34.48     49.78 o
  10   7  13       25.50       17.20     38.08 o
   0   8  13       27.54      119.91     52.42 o
   1   8  13        0.30      -10.22     31.98 o
   2   8  13       27.13       31.99     32.41 o
   3   8  13        0.42      -27.23     35.80 o
   4   8  13        5.53       24.22     32.82 o
   5   8  13       68.59      114.38     37.60 o
   6   8  13      102.27       81.39     39.40 o
   0   0  14      709.31      805.12    107.08 o
   1   0  14        9.93       45.94     40.02 o
   2   0  14      443.31      448.36     60.10 o
   3   0  14       62.89       15.56     52.51 o
   4   0  14       52.97       64.33    167.82 o
   5   0  14       17.79      -24.71     53.54 o
   6   0  14      382.18      529.20    102.96 o
   7   0  14       27.27       86.48     67.95 o
   8   0  14       45.50      -51.48     51.48 o
   9   0  14        8.24      -59.72     53.54 o
  10   0  14        6.44       20.59     63.83 o
  11   0  14        0.27      -32.95     61.77 o
  12   0  14      129.05       28.83     67.95 o
  13   0  14       37.92       37.06     70.01 o
  14   0  14       34.60      109.13     78.25 o
   1   1  14       16.38       12.25     26.26 o
   2   1  14       15.10        8.39     27.09 o
   3   1  14        3.81      -14.25     24.82 o
   4   1  14        4.92        8.32     31.03 o
   5   1  14       48.01       29.86     42.22 o
   6   1  14       64.06      124.52     49.44 o
   7   1  14        5.41       50.21     43.61 o
   8   1  14       32.17       13.13     44.25 o
   9   1  14       16.22      -21.76     41.92 o
  10   1  14        5.87      -27.64     41.32 o
  11   1  14       69.03      -39.46     44.25 o
  12   1  14        0.48      -37.53     41.92 o
  13   1  14       22.02        7.68     48.63 o
  14   1  14        7.91       34.06     65.89 o
   0   2  14      215.32      140.48     79.28 o
   1   2  14        0.23       93.27     33.94 o
   2   2  14       49.14       38.46     32.30 o
   3   2  14       81.94       82.42     36.20 o
   4   2  14        1.86       -5.09     35.17 o
   5   2  14        0.72      -22.94     29.69 o
   6   2  14       39.48       22.65     41.32 o
   7   2  14        3.09       -2.79     40.69 o
   8   2  14        0.24       31.85     43.61 o
   9   2  14       42.26       -1.37     43.61 o
  10   2  14        0.02       23.73     44.25 o
  11   2  14       25.55      -13.48     91.63 o
  12   2  14       35.60       52.79     50.22 o
  13   2  14        0.63      -23.65     49.44 o
   1   3  14      174.63      134.00     49.44 o
   2   3  14        1.30      -32.09     38.07 o
   3   3  14       14.83       31.75     41.32 o
   4   3  14      124.60      159.58     50.96 o
   5   3  14        5.45        4.74     40.69 o
   6   3  14       12.92      -14.41     39.31 o
   7   3  14      134.01      146.20     74.13 o
   8   3  14        4.17      -26.77     63.83 o
   9   3  14      256.44      302.69     92.66 o
  10   3  14        0.20       -2.06     70.01 o
  11   3  14       98.26       55.60     76.19 o
  12   3  14        4.84       92.66     78.25 o
   0   4  14       15.12       24.71     59.72 o
   1   4  14       77.81        0.00     42.22 o
   2   4  14       35.10       69.03     45.71 o
   3   4  14       25.04       59.85     43.54 o
   4   4  14        1.64       18.64     41.32 o
   5   4  14       31.42        9.32     42.49 o
   6   4  14       28.75       50.90     48.39 o
   7   4  14        0.72       12.35     61.77 o
   8   4  14        0.95       86.48     74.13 o
   9   4  14        5.32      -43.24     61.77 o
  10   4  14       77.34       51.48     72.07 o
  11   4  14       37.94       61.77     78.25 o
   1   5  14      154.34      138.92     53.13 o
   2   5  14        4.40      -47.09     40.15 o
   3   5  14       98.31      120.29     63.83 o
   4   5  14        0.11      -22.44     43.03 o
   5   5  14       83.76       64.29     45.02 o
   6   5  14        0.11      -22.65     62.80 o
   7   5  14       76.99       63.15     47.00 o
   8   5  14        0.21      -45.72     38.03 o
   9   5  14        2.15      -61.77     41.18 o
  10   5  14        8.30        4.56     45.32 o
   0   6  14      183.49      121.94     57.66 o
   1   6  14      134.09      171.69     36.98 o
   2   6  14       64.88       56.70     32.12 o
   3   6  14        0.02       -7.84     27.78 o
   4   6  14        0.01      -29.97     34.21 o
   5   6  14        9.98       30.17     32.25 o
   6   6  14      139.34      149.64     37.42 o
   7   6  14        4.30       14.73     31.85 o
   1   7  14        0.20       -3.62     30.44 o
   1   1  15        1.82      -11.97     30.13 o
   2   1  15      140.40      146.61     58.14 o
   3   1  15       28.81       82.12     49.25 o
   4   1  15       26.31       -8.62     81.34 o
   5   1  15       19.59      -51.63     39.23 o
   6   1  15        1.06       -3.29     43.03 o
   7   1  15        3.02       25.87     47.36 o
   8   1  15       17.72        8.45     86.48 o
   9   1  15       10.64        7.05     47.98 o
   0   2  15      116.98      187.38     74.13 o
   1   2  15       20.78       -3.21     86.48 o
   2   2  15       13.16      -15.27     38.40 o
   3   2  15       81.08       86.59     38.27 o
   4   2  15        3.54       27.78     44.39 o
   5   2  15      199.74      173.79     54.24 o
   6   2  15       25.71       53.06     47.17 o
   7   2  15       24.74      117.48     53.13 o
   8   2  15        6.40      -55.60     42.93 o
   1   3  15       19.76       37.48     43.61 o
   2   3  15       99.75      124.14     51.48 o
   3   3  15        4.71       22.58     45.07 o
   4   3  15        0.06        7.21     54.57 o
   5   3  15        6.07      -80.31     53.54 o
   6   3  15       10.80      -86.48     57.66 o
   7   3  15       19.82      142.08     78.25 o
   0   4  15      123.34      189.44     76.19 o
   1   4  15       95.39       19.18    110.16 o
   2   4  15       20.27      -29.94     45.85 o
   3   4  15        0.10        0.14     42.79 o
   4   4  15        9.76       19.42     47.17 o
   5   4  15      145.11      115.31     80.31 o
 
